# Supplementary material for: Catalytic enantioselective radical coupling of activated ketones with N-aryl glycines
Source: Chem Sci. 2018 Aug 27;9(42):8094–8. doi: 10.1039/c8sc02948b (PMC6238713; doi:10.1039/c8sc02948b)
Supplement: Supplementary file 2 [file SC-009-C8SC02948B-s002.cif]

# Electronic Supplementary Material (ESI) for Chemical Science.
# This journal is © The Royal Society of Chemistry 2018

####################################################################### 
# 
# This file contains crystal structure data downloaded from the 
# Cambridge Structural Database (CSD) hosted by the Cambridge 
# Crystallographic Data Centre (CCDC).
# 
# Full information about CCDC data access policies and citation 
# guidelines are available at http://www.ccdc.cam.ac.uk/access/V1 
# 
# Audit and citation data items may have been added by the CCDC. 
# Please retain this information to preserve the provenance of 
# this file and to allow appropriate attribution of the data. 
# 
#######################################################################

data_ly170031
_database_code_depnum_ccdc_archive 'CCDC 1836991'
_audit_update_record             
;
2018-04-13 deposited with the CCDC.
2018-08-27 downloaded from the CCDC.
;
_audit_creation_date             2017-11-08
_audit_creation_method           
;
Olex2 1.2
(compiled 2017.08.10 svn.r3458 for OlexSys, GUI svn.r5381)
;
_shelx_SHELXL_version_number     2014/7
_chemical_name_common            ?
_chemical_name_systematic        ?
_chemical_formula_moiety         'C23 H22 Br N O4'
_chemical_formula_sum            'C23 H22 Br N O4'
_chemical_formula_weight         456.32
_chemical_absolute_configuration ad
_chemical_melting_point          ?
_chemical_oxdiff_formula         C26H23N2O4Br1
loop_
_atom_type_symbol
_atom_type_description
_atom_type_scat_dispersion_real
_atom_type_scat_dispersion_imag
_atom_type_scat_source
C C 0.0181 0.0091 'International Tables Vol C Tables 4.2.6.8 and 6.1.1.4'
H H 0.0000 0.0000 'International Tables Vol C Tables 4.2.6.8 and 6.1.1.4'
Br Br -0.6763 1.2805 'International Tables Vol C Tables 4.2.6.8 and 6.1.1.4'
N N 0.0311 0.0180 'International Tables Vol C Tables 4.2.6.8 and 6.1.1.4'
O O 0.0492 0.0322 'International Tables Vol C Tables 4.2.6.8 and 6.1.1.4'

_shelx_space_group_comment       
;
The symmetry employed for this shelxl refinement is uniquely defined
by the following loop, which should always be used as a source of
symmetry information in preference to the above space-group names.
They are only intended as comments.
;
_space_group_crystal_system      orthorhombic
_space_group_IT_number           19
_space_group_name_H-M_alt        'P 21 21 21'
_space_group_name_Hall           'P 2ac 2ab'
loop_
_space_group_symop_operation_xyz
'x, y, z'
'-x+1/2, -y, z+1/2'
'x+1/2, -y+1/2, -z'
'-x, y+1/2, -z+1/2'

_cell_length_a                   8.3737(3)
_cell_length_b                   10.0127(4)
_cell_length_c                   24.6580(8)
_cell_angle_alpha                90
_cell_angle_beta                 90
_cell_angle_gamma                90
_cell_volume                     2067.40(14)
_cell_formula_units_Z            4
_cell_measurement_reflns_used    3101
_cell_measurement_temperature    293(2)
_cell_measurement_theta_max      69.5840
_cell_measurement_theta_min      4.7510
_shelx_estimated_absorpt_T_max   0.718
_shelx_estimated_absorpt_T_min   0.590
_exptl_absorpt_coefficient_mu    2.955
_exptl_absorpt_correction_T_max  1.00000
_exptl_absorpt_correction_T_min  0.87948
_exptl_absorpt_correction_type   multi-scan
_exptl_absorpt_process_details   
;
CrysAlisPro, Agilent Technologies,
Version 1.171.37.35 (release 13-08-2014 CrysAlis171 .NET)
(compiled Aug 13 2014,18:06:01)
Empirical absorption correction using spherical harmonics,
 implemented in SCALE3 ABSPACK scaling algorithm.
;
_exptl_absorpt_special_details   ?
_exptl_crystal_colour            colourless
_exptl_crystal_colour_primary    colourless
_exptl_crystal_density_diffrn    1.466
_exptl_crystal_density_meas      ?
_exptl_crystal_density_method    ?
_exptl_crystal_description       prism
_exptl_crystal_F_000             936
_exptl_crystal_size_max          0.2
_exptl_crystal_size_mid          0.15
_exptl_crystal_size_min          0.12
_exptl_transmission_factor_max   ?
_exptl_transmission_factor_min   ?
_diffrn_reflns_av_R_equivalents  0.0329
_diffrn_reflns_av_unetI/netI     0.0432
_diffrn_reflns_Laue_measured_fraction_full 1.000
_diffrn_reflns_Laue_measured_fraction_max 1.000
_diffrn_reflns_limit_h_max       3
_diffrn_reflns_limit_h_min       -10
_diffrn_reflns_limit_k_max       11
_diffrn_reflns_limit_k_min       -11
_diffrn_reflns_limit_l_max       26
_diffrn_reflns_limit_l_min       -29
_diffrn_reflns_number            7569
_diffrn_reflns_point_group_measured_fraction_full 0.999
_diffrn_reflns_point_group_measured_fraction_max 0.999
_diffrn_reflns_theta_full        67.069
_diffrn_reflns_theta_max         67.069
_diffrn_reflns_theta_min         3.585
_diffrn_ambient_temperature      293(2)
_diffrn_detector                 'CCD plate'
_diffrn_detector_area_resol_mean 16.2312
_diffrn_detector_type            Eos
_diffrn_measured_fraction_theta_full 1.000
_diffrn_measured_fraction_theta_max 1.000
_diffrn_measurement_details      
;
#__ type_ start__ end____ width___ exp.time_
  1 omega -104.00  -18.00   1.0000    1.0000
omega____ theta____ kappa____ phi______ frames
    -      -33.5000  -37.0000    0.0000 86

#__ type_ start__ end____ width___ exp.time_
  2 omega  -37.00   35.00   1.0000    1.0000
omega____ theta____ kappa____ phi______ frames
    -      -33.5000   57.0000  -60.0000 72

#__ type_ start__ end____ width___ exp.time_
  3 omega  -84.00  -58.00   1.0000    1.0000
omega____ theta____ kappa____ phi______ frames
    -      -33.5000 -156.0000  -27.0000 26

#__ type_ start__ end____ width___ exp.time_
  4 omega  -63.00  -33.00   1.0000    1.0000
omega____ theta____ kappa____ phi______ frames
    -      -33.5000  178.0000  -90.0000 30

#__ type_ start__ end____ width___ exp.time_
  5 omega -106.00  -81.00   1.0000    1.0000
omega____ theta____ kappa____ phi______ frames
    -      -33.5000  178.0000  -90.0000 25

#__ type_ start__ end____ width___ exp.time_
  6 omega   73.00  109.00   1.0000    1.0000
omega____ theta____ kappa____ phi______ frames
    -       36.4734  178.0000    0.0000 36

#__ type_ start__ end____ width___ exp.time_
  7 omega   63.00  100.00   1.0000    1.0000
omega____ theta____ kappa____ phi______ frames
    -       36.4734  178.0000  150.0000 37

#__ type_ start__ end____ width___ exp.time_
  8 omega   64.00  107.00   1.0000    1.0000
omega____ theta____ kappa____ phi______ frames
    -       36.4734  178.0000 -180.0000 43

#__ type_ start__ end____ width___ exp.time_
  9 omega  -17.00   11.00   1.0000    1.0000
omega____ theta____ kappa____ phi______ frames
    -       36.4734  -77.0000  -60.0000 28

#__ type_ start__ end____ width___ exp.time_
 10 omega   28.00   54.00   1.0000    1.0000
omega____ theta____ kappa____ phi______ frames
    -       36.4734  -77.0000  -60.0000 26

#__ type_ start__ end____ width___ exp.time_
 11 omega   46.00   98.00   1.0000    5.0000
omega____ theta____ kappa____ phi______ frames
    -      108.0000  -45.0000    0.0000 52

#__ type_ start__ end____ width___ exp.time_
 12 omega  142.00  171.00   1.0000    5.0000
omega____ theta____ kappa____ phi______ frames
    -      108.0000  111.0000   60.0000 29

#__ type_ start__ end____ width___ exp.time_
 13 omega   46.00   93.00   1.0000    5.0000
omega____ theta____ kappa____ phi______ frames
    -      108.0000  -45.0000 -180.0000 47

#__ type_ start__ end____ width___ exp.time_
 14 omega   52.00  107.00   1.0000    5.0000
omega____ theta____ kappa____ phi______ frames
    -      108.0000  -94.0000 -150.0000 55

#__ type_ start__ end____ width___ exp.time_
 15 omega   38.00   63.00   1.0000    5.0000
omega____ theta____ kappa____ phi______ frames
    -      108.0000 -111.0000   30.0000 25

#__ type_ start__ end____ width___ exp.time_
 16 omega   38.00   64.00   1.0000    5.0000
omega____ theta____ kappa____ phi______ frames
    -      108.0000  -30.0000  -30.0000 26

#__ type_ start__ end____ width___ exp.time_
 17 omega  103.00  173.00   1.0000    5.0000
omega____ theta____ kappa____ phi______ frames
    -      108.0000   30.0000  120.0000 70

#__ type_ start__ end____ width___ exp.time_
 18 omega   49.00   86.00   1.0000    5.0000
omega____ theta____ kappa____ phi______ frames
    -      108.0000  -30.0000 -150.0000 37

#__ type_ start__ end____ width___ exp.time_
 19 omega   61.00   91.00   1.0000    5.0000
omega____ theta____ kappa____ phi______ frames
    -      108.0000  -30.0000  -90.0000 30

#__ type_ start__ end____ width___ exp.time_
 20 omega   38.00   91.00   1.0000    5.0000
omega____ theta____ kappa____ phi______ frames
    -      108.0000  -30.0000  150.0000 53

#__ type_ start__ end____ width___ exp.time_
 21 omega   38.00   78.00   1.0000    5.0000
omega____ theta____ kappa____ phi______ frames
    -      108.0000  -45.0000  -90.0000 40
;
_diffrn_measurement_device       'four-circle diffractometer'
_diffrn_measurement_device_type  'Xcalibur, Eos, Gemini'
_diffrn_measurement_method       '\w scans'
_diffrn_orient_matrix_UB_11      0.0316523000
_diffrn_orient_matrix_UB_12      -0.0178492000
_diffrn_orient_matrix_UB_13      -0.0610897000
_diffrn_orient_matrix_UB_21      0.0547842000
_diffrn_orient_matrix_UB_22      -0.1446706000
_diffrn_orient_matrix_UB_23      0.0102599000
_diffrn_orient_matrix_UB_31      -0.1728620000
_diffrn_orient_matrix_UB_32      -0.0491544000
_diffrn_orient_matrix_UB_33      -0.0079547000
_diffrn_radiation_monochromator  graphite
_diffrn_radiation_probe          x-ray
_diffrn_radiation_type           CuK\a
_diffrn_radiation_wavelength     1.54184
_diffrn_source                   'Enhance (Cu) X-ray Source'
_reflns_Friedel_coverage         0.731
_reflns_Friedel_fraction_full    0.999
_reflns_Friedel_fraction_max     0.999
_reflns_number_gt                3281
_reflns_number_total             3679
_reflns_odcompleteness_completeness 99.91
_reflns_odcompleteness_iscentric 1
_reflns_odcompleteness_theta     66.97
_reflns_special_details          
;
 Reflections were merged by SHELXL according to the crystal
 class for the calculation of statistics and refinement.
 
 _reflns_Friedel_fraction is defined as the number of unique
 Friedel pairs measured divided by the number that would be
 possible theoretically, ignoring centric projections and
 systematic absences.
;
_reflns_threshold_expression     'I > 2\s(I)'
_computing_cell_refinement       
;
CrysAlisPro, Agilent Technologies,
Version 1.171.37.35 (release 13-08-2014 CrysAlis171 .NET)
(compiled Aug 13 2014,18:06:01)
;
_computing_data_collection       
;
CrysAlisPro, Agilent Technologies,
Version 1.171.37.35 (release 13-08-2014 CrysAlis171 .NET)
(compiled Aug 13 2014,18:06:01)
;
_computing_data_reduction        
;
CrysAlisPro, Agilent Technologies,
Version 1.171.37.35 (release 13-08-2014 CrysAlis171 .NET)
(compiled Aug 13 2014,18:06:01)
;
_computing_molecular_graphics    'Olex2 (Dolomanov et al., 2009)'
_computing_publication_material  'Olex2 (Dolomanov et al., 2009)'
_computing_structure_refinement  'ShelXL (Sheldrick, 2015)'
_computing_structure_solution    'ShelXS (Sheldrick, 2008)'
_refine_diff_density_max         0.228
_refine_diff_density_min         -0.300
_refine_diff_density_rms         0.062
_refine_ls_abs_structure_details 
;
 Flack x determined using 1240 quotients [(I+)-(I-)]/[(I+)+(I-)]
 (Parsons, Flack and Wagner, Acta Cryst. B69 (2013) 249-259).
;
_refine_ls_abs_structure_Flack   -0.029(15)
_refine_ls_extinction_coef       .
_refine_ls_extinction_method     none
_refine_ls_goodness_of_fit_ref   1.044
_refine_ls_hydrogen_treatment    mixed
_refine_ls_matrix_type           full
_refine_ls_number_parameters     269
_refine_ls_number_reflns         3679
_refine_ls_number_restraints     0
_refine_ls_R_factor_all          0.0453
_refine_ls_R_factor_gt           0.0390
_refine_ls_restrained_S_all      1.044
_refine_ls_shift/su_max          0.000
_refine_ls_shift/su_mean         0.000
_refine_ls_structure_factor_coef Fsqd
_refine_ls_weighting_details     
'w=1/[\s^2^(Fo^2^)+(0.0569P)^2^+0.0499P] where P=(Fo^2^+2Fc^2^)/3'
_refine_ls_weighting_scheme      calc
_refine_ls_wR_factor_gt          0.0989
_refine_ls_wR_factor_ref         0.1055
_refine_special_details          ?
_olex2_refinement_description    
;
1. Fixed Uiso
 At 1.2 times of:
  All C(H) groups, All C(H,H) groups
 At 1.5 times of:
  All C(H,H,H) groups, All O(H) groups
2.a Secondary CH2 refined with riding coordinates:
 C7(H7A,H7B)
2.b Aromatic/amide H refined with riding coordinates:
 C1(H1), C2(H2), C4(H4), C5(H5), C11(H11), C12(H12), C14(H14), C15(H15),
 C18(H18), C19(H19), C21(H21), C22(H22)
2.c Idealised Me refined as rotating group:
 C16(H16A,H16B,H16C), C23(H23A,H23B,H23C)
2.d Idealised tetrahedral OH refined as rotating group:
 O1(H1B)
;
_atom_sites_solution_hydrogens   mixed
_atom_sites_solution_primary     direct
_atom_sites_solution_secondary   ?
loop_
_atom_site_label
_atom_site_type_symbol
_atom_site_fract_x
_atom_site_fract_y
_atom_site_fract_z
_atom_site_U_iso_or_equiv
_atom_site_adp_type
_atom_site_occupancy
_atom_site_site_symmetry_order
_atom_site_calc_flag
_atom_site_refinement_flags_posn
_atom_site_refinement_flags_adp
_atom_site_refinement_flags_occupancy
_atom_site_disorder_assembly
_atom_site_disorder_group
Br1 Br 0.44470(8) 0.33115(8) 0.19041(2) 0.0711(2) Uani 1 1 d . . . . .
C1 C 0.2667(7) 0.2055(5) 0.3381(2) 0.0510(12) Uani 1 1 d . . . . .
H1 H 0.2559 0.1241 0.3559 0.061 Uiso 1 1 calc R . . . .
C2 C 0.3359(7) 0.2087(5) 0.2873(2) 0.0537(12) Uani 1 1 d . . . . .
H2 H 0.3725 0.1303 0.2713 0.064 Uiso 1 1 calc R . . . .
C3 C 0.3502(6) 0.3267(6) 0.26078(18) 0.0520(11) Uani 1 1 d . . . . .
C4 C 0.2988(7) 0.4439(6) 0.2840(2) 0.0517(12) Uani 1 1 d . . . . .
H4 H 0.3100 0.5242 0.2654 0.062 Uiso 1 1 calc R . . . .
C5 C 0.2299(6) 0.4418(5) 0.3353(2) 0.0481(11) Uani 1 1 d . . . . .
H5 H 0.1953 0.5212 0.3510 0.058 Uiso 1 1 calc R . . . .
C6 C 0.2122(5) 0.3228(5) 0.36335(17) 0.0406(9) Uani 1 1 d . . . . .
C7 C 0.0487(6) 0.4147(4) 0.43938(17) 0.0415(9) Uani 1 1 d . . . . .
H7A H -0.0614 0.3895 0.4328 0.050 Uiso 1 1 calc R . . . .
H7B H 0.0674 0.5003 0.4221 0.050 Uiso 1 1 calc R . . . .
C8 C 0.0771(5) 0.4278(4) 0.50076(17) 0.0349(8) Uani 1 1 d . . . . .
C9 C 0.0533(5) 0.2892(4) 0.52829(17) 0.0365(8) Uani 1 1 d . . . . .
C10 C 0.1246(5) 0.2531(5) 0.58085(19) 0.0429(10) Uani 1 1 d . . . . .
C11 C 0.2125(6) 0.3380(6) 0.61412(19) 0.0527(11) Uani 1 1 d . . . . .
H11 H 0.2280 0.4266 0.6040 0.063 Uiso 1 1 calc R . . . .
C12 C 0.2776(7) 0.2911(7) 0.6626(2) 0.0648(16) Uani 1 1 d . . . . .
H12 H 0.3372 0.3477 0.6846 0.078 Uiso 1 1 calc R . . . .
C13 C 0.2525(7) 0.1584(7) 0.6779(2) 0.0653(15) Uani 1 1 d . . . . .
C14 C 0.1642(7) 0.0745(7) 0.6458(3) 0.0676(16) Uani 1 1 d . . . . .
H14 H 0.1476 -0.0135 0.6565 0.081 Uiso 1 1 calc R . . . .
C15 C 0.1003(7) 0.1198(5) 0.5982(2) 0.0569(13) Uani 1 1 d . . . . .
H15 H 0.0399 0.0622 0.5768 0.068 Uiso 1 1 calc R . . . .
C16 C 0.3971(10) 0.1811(12) 0.7604(3) 0.105(3) Uani 1 1 d . . . . .
H16A H 0.4423 0.1256 0.7882 0.157 Uiso 1 1 calc GR . . . .
H16B H 0.3261 0.2450 0.7765 0.157 Uiso 1 1 calc GR . . . .
H16C H 0.4812 0.2272 0.7417 0.157 Uiso 1 1 calc GR . . . .
C17 C -0.0485(5) 0.5206(4) 0.52527(15) 0.0329(7) Uani 1 1 d . . . . .
C18 C -0.2088(5) 0.4846(4) 0.5232(2) 0.0418(9) Uani 1 1 d . . . . .
H18 H -0.2371 0.4048 0.5064 0.050 Uiso 1 1 calc R . . . .
C19 C -0.3273(5) 0.5636(5) 0.5452(2) 0.0439(10) Uani 1 1 d . . . . .
H19 H -0.4334 0.5367 0.5432 0.053 Uiso 1 1 calc R . . . .
C20 C -0.2882(5) 0.6825(5) 0.57006(16) 0.0375(8) Uani 1 1 d . . . . .
C21 C -0.1275(5) 0.7222(4) 0.57078(19) 0.0424(10) Uani 1 1 d . . . . .
H21 H -0.0999 0.8036 0.5863 0.051 Uiso 1 1 calc R . . . .
C22 C -0.0102(5) 0.6425(4) 0.54889(18) 0.0395(9) Uani 1 1 d . . . . .
H22 H 0.0956 0.6705 0.5499 0.047 Uiso 1 1 calc R . . . .
C23 C -0.5577(6) 0.7282(6) 0.5942(3) 0.0613(13) Uani 1 1 d . . . . .
H23A H -0.6191 0.7940 0.6134 0.092 Uiso 1 1 calc GR . . . .
H23B H -0.5707 0.6428 0.6114 0.092 Uiso 1 1 calc GR . . . .
H23C H -0.5941 0.7229 0.5574 0.092 Uiso 1 1 calc GR . . . .
N1 N 0.1549(5) 0.3145(4) 0.41586(15) 0.0447(8) Uani 1 1 d . . . . .
H1A H 0.132(7) 0.228(7) 0.425(3) 0.067(19) Uiso 1 1 d . . . . .
O1 O 0.2307(3) 0.4823(3) 0.51035(13) 0.0389(6) Uani 1 1 d . . . . .
H1B H 0.2990 0.4297 0.4998 0.058 Uiso 1 1 calc GR . . . .
O2 O -0.0292(4) 0.2086(3) 0.50359(14) 0.0499(8) Uani 1 1 d . . . . .
O3 O 0.3133(7) 0.1025(7) 0.7241(2) 0.0987(18) Uani 1 1 d . . . . .
O4 O -0.3932(4) 0.7649(3) 0.59499(16) 0.0513(8) Uani 1 1 d . . . . .

loop_
_atom_site_aniso_label
_atom_site_aniso_U_11
_atom_site_aniso_U_22
_atom_site_aniso_U_33
_atom_site_aniso_U_23
_atom_site_aniso_U_13
_atom_site_aniso_U_12
Br1 0.0801(4) 0.0884(4) 0.0449(3) -0.0061(3) 0.0142(3) -0.0007(4)
C1 0.069(3) 0.039(3) 0.044(2) -0.0045(19) 0.006(2) 0.005(2)
C2 0.063(3) 0.050(3) 0.048(3) -0.013(2) 0.006(2) 0.011(2)
C3 0.049(2) 0.067(3) 0.040(2) -0.008(2) 0.0010(19) -0.001(3)
C4 0.060(3) 0.052(3) 0.043(2) 0.003(2) 0.003(2) 0.002(2)
C5 0.056(3) 0.042(3) 0.046(2) -0.0070(19) 0.001(2) 0.002(2)
C6 0.039(2) 0.044(2) 0.0391(19) -0.010(2) -0.0053(17) 0.003(2)
C7 0.041(2) 0.044(2) 0.039(2) -0.0050(17) -0.0034(19) 0.005(2)
C8 0.0300(19) 0.0338(19) 0.041(2) -0.0041(16) -0.0027(16) 0.0000(16)
C9 0.0320(18) 0.0340(19) 0.044(2) -0.0036(16) 0.0065(18) 0.0027(17)
C10 0.038(2) 0.044(2) 0.046(2) 0.0052(19) 0.0086(18) 0.0091(18)
C11 0.056(3) 0.059(3) 0.043(2) -0.001(2) 0.003(2) 0.006(3)
C12 0.063(3) 0.086(5) 0.046(3) -0.010(3) -0.002(2) 0.006(3)
C13 0.062(3) 0.083(4) 0.050(3) 0.022(3) 0.017(2) 0.020(3)
C14 0.065(3) 0.071(4) 0.066(4) 0.023(3) 0.020(3) 0.011(3)
C15 0.055(3) 0.056(3) 0.059(3) 0.014(2) 0.018(2) 0.008(2)
C16 0.097(5) 0.159(9) 0.058(4) -0.005(5) -0.014(4) 0.033(6)
C17 0.0345(19) 0.0305(17) 0.0338(17) -0.0014(14) 0.0000(17) 0.0015(16)
C18 0.039(2) 0.034(2) 0.052(2) -0.0098(18) -0.0016(19) -0.0039(17)
C19 0.036(2) 0.039(2) 0.056(3) -0.0080(19) -0.001(2) -0.0026(18)
C20 0.0370(19) 0.036(2) 0.0398(19) 0.0023(17) -0.0012(16) 0.0016(18)
C21 0.041(2) 0.035(2) 0.051(2) -0.0119(18) -0.0046(19) -0.0009(18)
C22 0.0336(19) 0.037(2) 0.048(2) -0.0059(17) -0.0026(16) -0.0045(16)
C23 0.041(2) 0.058(3) 0.085(4) -0.010(3) 0.019(3) 0.005(2)
N1 0.058(2) 0.0358(19) 0.0403(18) -0.0038(16) 0.0054(16) 0.0040(18)
O1 0.0323(14) 0.0360(15) 0.0484(17) -0.0055(12) -0.0011(12) -0.0019(12)
O2 0.0500(18) 0.0375(16) 0.062(2) -0.0079(14) 0.0005(16) -0.0062(14)
O3 0.106(4) 0.130(5) 0.059(3) 0.033(3) 0.003(3) 0.029(4)
O4 0.0443(17) 0.0438(17) 0.066(2) -0.0149(16) 0.0097(16) 0.0050(14)

_geom_special_details            
;
 All esds (except the esd in the dihedral angle between two l.s. planes)
 are estimated using the full covariance matrix.  The cell esds are taken
 into account individually in the estimation of esds in distances, angles
 and torsion angles; correlations between esds in cell parameters are only
 used when they are defined by crystal symmetry.  An approximate (isotropic)
 treatment of cell esds is used for estimating esds involving l.s. planes.
;
loop_
_geom_bond_atom_site_label_1
_geom_bond_atom_site_label_2
_geom_bond_distance
_geom_bond_site_symmetry_2
_geom_bond_publ_flag
Br1 C3 1.907(4) . ?
C1 H1 0.9300 . ?
C1 C2 1.380(7) . ?
C1 C6 1.406(7) . ?
C2 H2 0.9300 . ?
C2 C3 1.355(8) . ?
C3 C4 1.375(8) . ?
C4 H4 0.9300 . ?
C4 C5 1.390(7) . ?
C5 H5 0.9300 . ?
C5 C6 1.386(7) . ?
C6 N1 1.383(6) . ?
C7 H7A 0.9700 . ?
C7 H7B 0.9700 . ?
C7 C8 1.538(6) . ?
C7 N1 1.461(6) . ?
C8 C9 1.558(6) . ?
C8 C17 1.528(5) . ?
C8 O1 1.417(5) . ?
C9 C10 1.472(6) . ?
C9 O2 1.224(5) . ?
C10 C11 1.392(7) . ?
C10 C15 1.416(7) . ?
C11 H11 0.9300 . ?
C11 C12 1.395(8) . ?
C12 H12 0.9300 . ?
C12 C13 1.397(10) . ?
C13 C14 1.369(10) . ?
C13 O3 1.368(7) . ?
C14 H14 0.9300 . ?
C14 C15 1.369(8) . ?
C15 H15 0.9300 . ?
C16 H16A 0.9600 . ?
C16 H16B 0.9600 . ?
C16 H16C 0.9600 . ?
C16 O3 1.383(11) . ?
C17 C18 1.391(6) . ?
C17 C22 1.390(6) . ?
C18 H18 0.9300 . ?
C18 C19 1.379(7) . ?
C19 H19 0.9300 . ?
C19 C20 1.379(6) . ?
C20 C21 1.403(6) . ?
C20 O4 1.353(5) . ?
C21 H21 0.9300 . ?
C21 C22 1.375(6) . ?
C22 H22 0.9300 . ?
C23 H23A 0.9600 . ?
C23 H23B 0.9600 . ?
C23 H23C 0.9600 . ?
C23 O4 1.426(6) . ?
N1 H1A 0.91(7) . ?
O1 H1B 0.8200 . ?

loop_
_geom_angle_atom_site_label_1
_geom_angle_atom_site_label_2
_geom_angle_atom_site_label_3
_geom_angle
_geom_angle_site_symmetry_1
_geom_angle_site_symmetry_3
_geom_angle_publ_flag
C2 C1 H1 119.4 . . ?
C2 C1 C6 121.2(5) . . ?
C6 C1 H1 119.4 . . ?
C1 C2 H2 120.2 . . ?
C3 C2 C1 119.7(5) . . ?
C3 C2 H2 120.2 . . ?
C2 C3 Br1 119.7(4) . . ?
C2 C3 C4 121.0(4) . . ?
C4 C3 Br1 119.2(4) . . ?
C3 C4 H4 120.1 . . ?
C3 C4 C5 119.8(5) . . ?
C5 C4 H4 120.1 . . ?
C4 C5 H5 119.6 . . ?
C6 C5 C4 120.7(5) . . ?
C6 C5 H5 119.6 . . ?
C5 C6 C1 117.6(4) . . ?
N1 C6 C1 118.5(4) . . ?
N1 C6 C5 123.8(4) . . ?
H7A C7 H7B 108.1 . . ?
C8 C7 H7A 109.5 . . ?
C8 C7 H7B 109.5 . . ?
N1 C7 H7A 109.5 . . ?
N1 C7 H7B 109.5 . . ?
N1 C7 C8 110.8(3) . . ?
C7 C8 C9 109.5(3) . . ?
C17 C8 C7 109.6(3) . . ?
C17 C8 C9 106.4(3) . . ?
O1 C8 C7 109.7(3) . . ?
O1 C8 C9 112.7(3) . . ?
O1 C8 C17 108.9(3) . . ?
C10 C9 C8 123.4(4) . . ?
O2 C9 C8 116.3(4) . . ?
O2 C9 C10 120.4(4) . . ?
C11 C10 C9 125.7(4) . . ?
C11 C10 C15 118.3(5) . . ?
C15 C10 C9 116.0(5) . . ?
C10 C11 H11 119.8 . . ?
C10 C11 C12 120.3(6) . . ?
C12 C11 H11 119.8 . . ?
C11 C12 H12 120.3 . . ?
C11 C12 C13 119.5(6) . . ?
C13 C12 H12 120.3 . . ?
C14 C13 C12 120.7(5) . . ?
O3 C13 C12 123.9(7) . . ?
O3 C13 C14 115.5(6) . . ?
C13 C14 H14 119.9 . . ?
C15 C14 C13 120.2(6) . . ?
C15 C14 H14 119.9 . . ?
C10 C15 H15 119.5 . . ?
C14 C15 C10 121.0(6) . . ?
C14 C15 H15 119.5 . . ?
H16A C16 H16B 109.5 . . ?
H16A C16 H16C 109.5 . . ?
H16B C16 H16C 109.5 . . ?
O3 C16 H16A 109.5 . . ?
O3 C16 H16B 109.5 . . ?
O3 C16 H16C 109.5 . . ?
C18 C17 C8 119.5(4) . . ?
C22 C17 C8 122.8(4) . . ?
C22 C17 C18 117.7(4) . . ?
C17 C18 H18 119.0 . . ?
C19 C18 C17 122.1(4) . . ?
C19 C18 H18 119.0 . . ?
C18 C19 H19 120.0 . . ?
C20 C19 C18 119.9(4) . . ?
C20 C19 H19 120.0 . . ?
C19 C20 C21 118.5(4) . . ?
O4 C20 C19 125.1(4) . . ?
O4 C20 C21 116.4(4) . . ?
C20 C21 H21 119.5 . . ?
C22 C21 C20 121.0(4) . . ?
C22 C21 H21 119.5 . . ?
C17 C22 H22 119.7 . . ?
C21 C22 C17 120.6(4) . . ?
C21 C22 H22 119.7 . . ?
H23A C23 H23B 109.5 . . ?
H23A C23 H23C 109.5 . . ?
H23B C23 H23C 109.5 . . ?
O4 C23 H23A 109.5 . . ?
O4 C23 H23B 109.5 . . ?
O4 C23 H23C 109.5 . . ?
C6 N1 C7 122.8(4) . . ?
C6 N1 H1A 111(4) . . ?
C7 N1 H1A 116(4) . . ?
C8 O1 H1B 109.5 . . ?
C13 O3 C16 119.7(7) . . ?
C20 O4 C23 117.7(4) . . ?

loop_
_geom_hbond_atom_site_label_D
_geom_hbond_atom_site_label_H
_geom_hbond_atom_site_label_A
_geom_hbond_distance_DH
_geom_hbond_distance_HA
_geom_hbond_distance_DA
_geom_hbond_angle_DHA
_geom_hbond_site_symmetry_A
N1 H1A O2 0.91(7) 2.38(6) 2.860(5) 113(5) .
O1 H1B O2 0.82 2.00 2.795(4) 163.8 3_556

loop_
_geom_torsion_atom_site_label_1
_geom_torsion_atom_site_label_2
_geom_torsion_atom_site_label_3
_geom_torsion_atom_site_label_4
_geom_torsion
_geom_torsion_site_symmetry_1
_geom_torsion_site_symmetry_2
_geom_torsion_site_symmetry_3
_geom_torsion_site_symmetry_4
_geom_torsion_publ_flag
Br1 C3 C4 C5 -179.9(4) . . . . ?
C1 C2 C3 Br1 -179.6(4) . . . . ?
C1 C2 C3 C4 0.9(8) . . . . ?
C1 C6 N1 C7 -158.9(5) . . . . ?
C2 C1 C6 C5 0.3(8) . . . . ?
C2 C1 C6 N1 -175.3(5) . . . . ?
C2 C3 C4 C5 -0.4(8) . . . . ?
C3 C4 C5 C6 -0.1(8) . . . . ?
C4 C5 C6 C1 0.2(7) . . . . ?
C4 C5 C6 N1 175.5(5) . . . . ?
C5 C6 N1 C7 25.9(7) . . . . ?
C6 C1 C2 C3 -0.8(8) . . . . ?
C7 C8 C9 C10 157.1(4) . . . . ?
C7 C8 C9 O2 -22.6(5) . . . . ?
C7 C8 C17 C18 63.0(5) . . . . ?
C7 C8 C17 C22 -115.5(4) . . . . ?
C8 C7 N1 C6 -148.5(4) . . . . ?
C8 C9 C10 C11 4.3(7) . . . . ?
C8 C9 C10 C15 -175.7(4) . . . . ?
C8 C17 C18 C19 179.2(4) . . . . ?
C8 C17 C22 C21 -179.5(4) . . . . ?
C9 C8 C17 C18 -55.2(5) . . . . ?
C9 C8 C17 C22 126.2(4) . . . . ?
C9 C10 C11 C12 -178.5(5) . . . . ?
C9 C10 C15 C14 178.6(5) . . . . ?
C10 C11 C12 C13 -0.7(8) . . . . ?
C11 C10 C15 C14 -1.4(7) . . . . ?
C11 C12 C13 C14 -0.3(8) . . . . ?
C11 C12 C13 O3 178.9(5) . . . . ?
C12 C13 C14 C15 0.4(9) . . . . ?
C12 C13 O3 C16 4.1(9) . . . . ?
C13 C14 C15 C10 0.4(8) . . . . ?
C14 C13 O3 C16 -176.7(6) . . . . ?
C15 C10 C11 C12 1.5(7) . . . . ?
C17 C8 C9 C10 -84.7(4) . . . . ?
C17 C8 C9 O2 95.7(4) . . . . ?
C17 C18 C19 C20 0.1(8) . . . . ?
C18 C17 C22 C21 1.9(7) . . . . ?
C18 C19 C20 C21 2.0(7) . . . . ?
C18 C19 C20 O4 -177.0(5) . . . . ?
C19 C20 C21 C22 -2.3(7) . . . . ?
C19 C20 O4 C23 -1.9(7) . . . . ?
C20 C21 C22 C17 0.3(7) . . . . ?
C21 C20 O4 C23 179.1(5) . . . . ?
C22 C17 C18 C19 -2.1(7) . . . . ?
N1 C7 C8 C9 -57.0(5) . . . . ?
N1 C7 C8 C17 -173.3(4) . . . . ?
N1 C7 C8 O1 67.2(4) . . . . ?
O1 C8 C9 C10 34.7(5) . . . . ?
O1 C8 C9 O2 -145.0(4) . . . . ?
O1 C8 C17 C18 -177.0(4) . . . . ?
O1 C8 C17 C22 4.5(5) . . . . ?
O2 C9 C10 C11 -176.1(4) . . . . ?
O2 C9 C10 C15 4.0(6) . . . . ?
O3 C13 C14 C15 -178.8(5) . . . . ?
O4 C20 C21 C22 176.9(4) . . . . ?

_iucr_refine_instructions_details 
;

    ly170031.res created by SHELXL-2014/7

TITL LY170031 in P212121 #19
REM reset to P212121 #19
CELL 1.54184 8.373655 10.012712 24.658033 90 90 90
ZERR 4 0.000342 0.000431 0.000759 0 0 0
LATT -1
SYMM 0.5-X,-Y,0.5+Z
SYMM 0.5+X,0.5-Y,-Z
SYMM -X,0.5+Y,0.5-Z
SFAC C H Br N O
UNIT 92 88 4 4 16
EQIV $1 0.5+X,0.5-Y,1-Z
 
L.S. 4 0 0
PLAN  20
SIZE 0.12 0.15 0.2
MPLA C1 C2 C3 C4 C5 C6
MPLA C10 C11 C12 C13 C14 C15
MPLA C17 C18 C19 C20 C21 C22
HTAB O1 O2_$1
HTAB N1 O2
BOND $h
conf
fmap 2
acta
REM <olex2.extras>
REM <HklSrc "%.\\LY170031.hkl">
REM </olex2.extras>
 
WGHT    0.056900    0.049900
FVAR       5.38831
BR1   3    0.444699    0.331154    0.190410    11.00000    0.08010    0.08835 =
         0.04493   -0.00614    0.01423   -0.00066
C1    1    0.266694    0.205476    0.338083    11.00000    0.06936    0.03935 =
         0.04424   -0.00454    0.00556    0.00458
AFIX  43
H1    2    0.255888    0.124148    0.355927    11.00000   -1.20000
AFIX   0
C2    1    0.335874    0.208691    0.287296    11.00000    0.06295    0.05027 =
         0.04785   -0.01285    0.00634    0.01111
AFIX  43
H2    2    0.372454    0.130285    0.271343    11.00000   -1.20000
AFIX   0
C3    1    0.350249    0.326661    0.260782    11.00000    0.04900    0.06691 =
         0.04006   -0.00805    0.00101   -0.00088
C4    1    0.298770    0.443872    0.283994    11.00000    0.05987    0.05185 =
         0.04349    0.00307    0.00320    0.00213
AFIX  43
H4    2    0.309969    0.524202    0.265446    11.00000   -1.20000
AFIX   0
C5    1    0.229910    0.441848    0.335298    11.00000    0.05605    0.04210 =
         0.04602   -0.00695    0.00096    0.00214
AFIX  43
H5    2    0.195324    0.521238    0.350960    11.00000   -1.20000
AFIX   0
C6    1    0.212246    0.322829    0.363353    11.00000    0.03901    0.04368 =
         0.03910   -0.01038   -0.00530    0.00287
C7    1    0.048706    0.414728    0.439385    11.00000    0.04144    0.04381 =
         0.03926   -0.00503   -0.00340    0.00539
AFIX  23
H7A   2   -0.061447    0.389493    0.432811    11.00000   -1.20000
H7B   2    0.067414    0.500284    0.422059    11.00000   -1.20000
AFIX   0
C8    1    0.077065    0.427785    0.500764    11.00000    0.02999    0.03381 =
         0.04101   -0.00413   -0.00265    0.00004
C9    1    0.053260    0.289151    0.528291    11.00000    0.03199    0.03396 =
         0.04357   -0.00361    0.00654    0.00272
C10   1    0.124632    0.253055    0.580851    11.00000    0.03766    0.04446 =
         0.04649    0.00524    0.00861    0.00914
C11   1    0.212547    0.338045    0.614119    11.00000    0.05566    0.05919 =
         0.04340   -0.00069    0.00316    0.00555
AFIX  43
H11   2    0.228009    0.426559    0.603967    11.00000   -1.20000
AFIX   0
C12   1    0.277570    0.291087    0.662613    11.00000    0.06299    0.08571 =
         0.04562   -0.01007   -0.00228    0.00597
AFIX  43
H12   2    0.337170    0.347717    0.684615    11.00000   -1.20000
AFIX   0
C13   1    0.252457    0.158392    0.677854    11.00000    0.06246    0.08346 =
         0.04999    0.02157    0.01687    0.02027
C14   1    0.164188    0.074472    0.645846    11.00000    0.06530    0.07123 =
         0.06623    0.02325    0.01979    0.01117
AFIX  43
H14   2    0.147624   -0.013528    0.656522    11.00000   -1.20000
AFIX   0
C15   1    0.100261    0.119783    0.598170    11.00000    0.05529    0.05612 =
         0.05926    0.01445    0.01840    0.00786
AFIX  43
H15   2    0.039920    0.062155    0.576839    11.00000   -1.20000
AFIX   0
C16   1    0.397137    0.181077    0.760397    11.00000    0.09673    0.15944 =
         0.05821   -0.00512   -0.01357    0.03320
AFIX 137
H16A  2    0.442302    0.125609    0.788203    11.00000   -1.50000
H16B  2    0.326113    0.244973    0.776547    11.00000   -1.50000
H16C  2    0.481152    0.227172    0.741651    11.00000   -1.50000
AFIX   0
C17   1   -0.048462    0.520616    0.525267    11.00000    0.03451    0.03053 =
         0.03379   -0.00143   -0.00004    0.00152
C18   1   -0.208837    0.484641    0.523183    11.00000    0.03945    0.03360 =
         0.05239   -0.00977   -0.00161   -0.00392
AFIX  43
H18   2   -0.237062    0.404825    0.506445    11.00000   -1.20000
AFIX   0
C19   1   -0.327291    0.563605    0.545157    11.00000    0.03641    0.03904 =
         0.05631   -0.00804   -0.00117   -0.00261
AFIX  43
H19   2   -0.433426    0.536683    0.543178    11.00000   -1.20000
AFIX   0
C20   1   -0.288195    0.682514    0.570062    11.00000    0.03705    0.03562 =
         0.03979    0.00226   -0.00119    0.00164
C21   1   -0.127507    0.722195    0.570783    11.00000    0.04133    0.03451 =
         0.05122   -0.01192   -0.00462   -0.00087
AFIX  43
H21   2   -0.099856    0.803628    0.586305    11.00000   -1.20000
AFIX   0
C22   1   -0.010245    0.642529    0.548891    11.00000    0.03362    0.03737 =
         0.04752   -0.00594   -0.00262   -0.00448
AFIX  43
H22   2    0.095619    0.670502    0.549906    11.00000   -1.20000
AFIX   0
C23   1   -0.557721    0.728168    0.594221    11.00000    0.04123    0.05787 =
         0.08489   -0.00991    0.01871    0.00457
AFIX 137
H23A  2   -0.619069    0.794011    0.613375    11.00000   -1.50000
H23B  2   -0.570730    0.642829    0.611409    11.00000   -1.50000
H23C  2   -0.594121    0.722935    0.557364    11.00000   -1.50000
AFIX   0
N1    4    0.154911    0.314488    0.415861    11.00000    0.05798    0.03582 =
         0.04034   -0.00380    0.00538    0.00399
H1A   2    0.132329    0.228472    0.424598    11.00000    0.06699
O1    5    0.230711    0.482268    0.510349    11.00000    0.03228    0.03602 =
         0.04835   -0.00552   -0.00115   -0.00194
AFIX 147
H1B   2    0.299043    0.429675    0.499797    11.00000   -1.50000
AFIX   0
O2    5   -0.029162    0.208622    0.503590    11.00000    0.05002    0.03752 =
         0.06220   -0.00793    0.00048   -0.00616
O3    5    0.313343    0.102516    0.724072    11.00000    0.10626    0.13045 =
         0.05938    0.03270    0.00252    0.02887
O4    5   -0.393191    0.764901    0.594986    11.00000    0.04426    0.04381 =
         0.06579   -0.01489    0.00970    0.00501
HKLF 4
 
REM  LY170031 in P212121 #19
REM R1 =  0.0390 for    3281 Fo > 4sig(Fo)  and  0.0453 for all    3679 data
REM    269 parameters refined using      0 restraints
 
END  
     
WGHT      0.0569      0.0499 

REM Highest difference peak  0.228,  deepest hole -0.300,  1-sigma level  0.062
Q1    1   0.3026  0.3243  0.1787  11.00000  0.05    0.23
Q2    1   0.3333  0.3791  0.6588  11.00000  0.05    0.22
Q3    1   0.3191  0.2423  0.6876  11.00000  0.05    0.21
Q4    1   0.5395  0.3222  0.2163  11.00000  0.05    0.20
Q5    1   0.1541  0.4229  0.6069  11.00000  0.05    0.19
Q6    1   0.5623  0.3365  0.7509  11.00000  0.05    0.18
Q7    1   0.3700  0.2169  0.7273  11.00000  0.05    0.18
Q8    1   0.2507 -0.1400  0.6876  11.00000  0.05    0.17
Q9    1  -0.0564 -0.1148  0.6597  11.00000  0.05    0.17
Q10   1   0.4569  0.0406  0.2690  11.00000  0.05    0.17
Q11   1   0.5403  0.3209  0.7418  11.00000  0.05    0.17
Q12   1   0.1469  0.0960  0.3470  11.00000  0.05    0.17
Q13   1  -0.0478  0.5795  0.5224  11.00000  0.05    0.17
Q14   1   0.2997 -0.0142  0.3055  11.00000  0.05    0.17
Q15   1   0.3081  0.1157  0.2512  11.00000  0.05    0.17
Q16   1  -0.5771  0.8984  0.6814  11.00000  0.05    0.17
Q17   1   0.2431  0.5595  0.2975  11.00000  0.05    0.16
Q18   1   0.1835  0.3375  0.8202  11.00000  0.05    0.16
Q19   1   0.5024  0.3373  0.6479  11.00000  0.05    0.16
Q20   1   0.4156  0.2521  0.2201  11.00000  0.05    0.16

  REM The information below was added by Olex2.
  REM
  REM R1 = 0.0390 for 3281 Fo > 4sig(Fo) and 0.0453 for all 7601 data
  REM n/a parameters refined using n/a restraints
  REM Highest difference peak 0.23, deepest hole -0.30
  REM Mean Shift 0, Max Shift 0.000.

  REM +++ Tabular Listing of Refinement Information +++
  REM R1_all = 0.0453
  REM R1_gt = 0.0390
  REM wR_ref = 0.1055
  REM GOOF = 1.044
  REM Shift_max = 0.000
  REM Shift_mean = 0
  REM Reflections_all = 7601
  REM Reflections_gt = 3281
  REM Parameters = n/a
  REM Hole = -0.30
  REM Peak = 0.23
  REM Flack = -0.029(15)

  
;
_olex2_submission_special_instructions 'No special instructions were received'
####################################################################### 
# 
# This file contains crystal structure data downloaded from the 
# Cambridge Structural Database (CSD) hosted by the Cambridge 
# Crystallographic Data Centre (CCDC).
# 
# Full information about CCDC data access policies and citation 
# guidelines are available at http://www.ccdc.cam.ac.uk/access/V1 
# 
# Audit and citation data items may have been added by the CCDC. 
# Please retain this information to preserve the provenance of 
# this file and to allow appropriate attribution of the data. 
# 
#######################################################################

data_ly20070a_twin1_hklf4
_database_code_depnum_ccdc_archive 'CCDC 1843336'
_audit_update_record             
;
2018-05-15 deposited with the CCDC.
2018-08-27 downloaded from the CCDC.
;
_audit_creation_date             2018-05-04
_audit_creation_method           
;
Olex2 1.2
(compiled 2018.04.26 svn.r3504 for OlexSys, GUI svn.r5492)
;
_shelx_SHELXL_version_number     2014/7
_chemical_name_common            ?
_chemical_name_systematic        ?
_chemical_formula_moiety         'C26 H32 N2 O8 S'
_chemical_formula_sum            'C26 H32 N2 O8 S'
_chemical_formula_weight         532.59
_chemical_absolute_configuration ad
_chemical_melting_point          ?
_chemical_oxdiff_formula         C15H15O3N2
loop_
_atom_type_symbol
_atom_type_description
_atom_type_scat_dispersion_real
_atom_type_scat_dispersion_imag
_atom_type_scat_source
C C 0.0181 0.0091 'International Tables Vol C Tables 4.2.6.8 and 6.1.1.4'
H H 0.0000 0.0000 'International Tables Vol C Tables 4.2.6.8 and 6.1.1.4'
N N 0.0311 0.0180 'International Tables Vol C Tables 4.2.6.8 and 6.1.1.4'
O O 0.0492 0.0322 'International Tables Vol C Tables 4.2.6.8 and 6.1.1.4'
S S 0.3331 0.5567 'International Tables Vol C Tables 4.2.6.8 and 6.1.1.4'

_shelx_space_group_comment       
;
The symmetry employed for this shelxl refinement is uniquely defined
by the following loop, which should always be used as a source of
symmetry information in preference to the above space-group names.
They are only intended as comments.
;
_space_group_crystal_system      triclinic
_space_group_IT_number           1
_space_group_name_H-M_alt        'P 1'
_space_group_name_Hall           'P 1'
loop_
_space_group_symop_operation_xyz
'x, y, z'

_cell_length_a                   6.25857(15)
_cell_length_b                   10.3600(6)
_cell_length_c                   11.9013(6)
_cell_angle_alpha                64.561(5)
_cell_angle_beta                 87.812(3)
_cell_angle_gamma                84.160(3)
_cell_volume                     693.22(6)
_cell_formula_units_Z            1
_cell_measurement_reflns_used    2485
_cell_measurement_temperature    293(2)
_cell_measurement_theta_max      70.4080
_cell_measurement_theta_min      4.0480
_shelx_estimated_absorpt_T_max   0.844
_shelx_estimated_absorpt_T_min   0.769
_exptl_absorpt_coefficient_mu    1.458
_exptl_absorpt_correction_T_max  1.00000
_exptl_absorpt_correction_T_min  0.82605
_exptl_absorpt_correction_type   multi-scan
_exptl_absorpt_process_details   
;
CrysAlisPro, Agilent Technologies,
Version 1.171.37.35 (release 13-08-2014 CrysAlis171 .NET)
(compiled Aug 13 2014,18:06:01)
Empirical absorption correction using spherical harmonics,
 implemented in SCALE3 ABSPACK scaling algorithm.
;
_exptl_absorpt_special_details   ?
_exptl_crystal_colour            colourless
_exptl_crystal_colour_primary    colourless
_exptl_crystal_density_diffrn    1.276
_exptl_crystal_density_meas      ?
_exptl_crystal_density_method    ?
_exptl_crystal_description       prism
_exptl_crystal_F_000             282
_exptl_crystal_size_max          0.19
_exptl_crystal_size_mid          0.15
_exptl_crystal_size_min          0.12
_exptl_transmission_factor_max   ?
_exptl_transmission_factor_min   ?
_diffrn_reflns_av_R_equivalents  ?
_diffrn_reflns_av_unetI/netI     0.0245
_diffrn_reflns_Laue_measured_fraction_full 0.995
_diffrn_reflns_Laue_measured_fraction_max 0.995
_diffrn_reflns_limit_h_max       4
_diffrn_reflns_limit_h_min       -7
_diffrn_reflns_limit_k_max       12
_diffrn_reflns_limit_k_min       -12
_diffrn_reflns_limit_l_max       14
_diffrn_reflns_limit_l_min       -14
_diffrn_reflns_number            5942
_diffrn_reflns_point_group_measured_fraction_full 0.668
_diffrn_reflns_point_group_measured_fraction_max 0.668
_diffrn_reflns_theta_full        67.151
_diffrn_reflns_theta_max         67.151
_diffrn_reflns_theta_min         4.113
_diffrn_ambient_temperature      293(2)
_diffrn_detector                 'CCD plate'
_diffrn_detector_area_resol_mean 16.2312
_diffrn_detector_type            Eos
_diffrn_measured_fraction_theta_full 0.995
_diffrn_measured_fraction_theta_max 0.995
_diffrn_measurement_details      
;
#__ type_ start__ end____ width___ exp.time_
  1 omega -102.00  -15.00   0.5000    0.7500
omega____ theta____ kappa____ phi______ frames
    -      -33.5000  -57.0000 -150.0000 174

#__ type_ start__ end____ width___ exp.time_
  2 omega  -49.00   37.00   0.5000    0.7500
omega____ theta____ kappa____ phi______ frames
    -      -33.5000   37.0000  -30.0000 172

#__ type_ start__ end____ width___ exp.time_
  3 omega  -49.00   37.00   0.5000    0.7500
omega____ theta____ kappa____ phi______ frames
    -      -33.5000   37.0000 -150.0000 172

#__ type_ start__ end____ width___ exp.time_
  4 omega   57.00  111.00   0.5000    0.7500
omega____ theta____ kappa____ phi______ frames
    -       36.7015  178.0000  120.0000 108

#__ type_ start__ end____ width___ exp.time_
  5 omega  -32.00   65.00   0.5000    0.7500
omega____ theta____ kappa____ phi______ frames
    -       36.7015  -77.0000   60.0000 194

#__ type_ start__ end____ width___ exp.time_
  6 omega   -4.00   77.00   0.5000    0.7500
omega____ theta____ kappa____ phi______ frames
    -       36.7015  -99.0000   60.0000 162

#__ type_ start__ end____ width___ exp.time_
  7 omega    3.00   81.00   0.5000    0.7500
omega____ theta____ kappa____ phi______ frames
    -       36.7015 -106.0000  -66.0000 156

#__ type_ start__ end____ width___ exp.time_
  8 omega   14.00  107.00   0.5000    0.7500
omega____ theta____ kappa____ phi______ frames
    -       36.7015   37.0000   60.0000 186

#__ type_ start__ end____ width___ exp.time_
  9 omega   -1.00  109.00   0.5000    0.7500
omega____ theta____ kappa____ phi______ frames
    -       36.7015   19.0000    0.0000 220

#__ type_ start__ end____ width___ exp.time_
 10 omega   18.00  105.00   0.5000    0.7500
omega____ theta____ kappa____ phi______ frames
    -       36.7015   57.0000 -180.0000 174

#__ type_ start__ end____ width___ exp.time_
 11 omega   37.00   91.00   0.5000   10.0000
omega____ theta____ kappa____ phi______ frames
    -      108.0000  -30.0000  -30.0000 108

#__ type_ start__ end____ width___ exp.time_
 12 omega   71.00   98.00   0.5000   10.0000
omega____ theta____ kappa____ phi______ frames
    -      108.0000 -111.0000  -30.0000 54

#__ type_ start__ end____ width___ exp.time_
 13 omega   39.00   97.00   0.5000   10.0000
omega____ theta____ kappa____ phi______ frames
    -      108.0000  -45.0000  150.0000 116

#__ type_ start__ end____ width___ exp.time_
 14 omega   41.00  106.00   0.5000   10.0000
omega____ theta____ kappa____ phi______ frames
    -      108.0000  -94.0000   90.0000 130

#__ type_ start__ end____ width___ exp.time_
 15 omega   54.00   91.00   0.5000   10.0000
omega____ theta____ kappa____ phi______ frames
    -      108.0000  -30.0000  -90.0000 74

#__ type_ start__ end____ width___ exp.time_
 16 omega   39.00   96.00   0.5000   10.0000
omega____ theta____ kappa____ phi______ frames
    -      108.0000  -45.0000   90.0000 114

#__ type_ start__ end____ width___ exp.time_
 17 omega   78.00  176.00   0.5000   10.0000
omega____ theta____ kappa____ phi______ frames
    -      108.0000   15.0000  120.0000 196

#__ type_ start__ end____ width___ exp.time_
 18 omega   37.00   89.00   0.5000   10.0000
omega____ theta____ kappa____ phi______ frames
    -      108.0000  -30.0000   30.0000 104

#__ type_ start__ end____ width___ exp.time_
 19 omega   87.00  129.00   0.5000   10.0000
omega____ theta____ kappa____ phi______ frames
    -      108.0000  -77.0000 -180.0000 84

#__ type_ start__ end____ width___ exp.time_
 20 omega   61.00   88.00   0.5000   10.0000
omega____ theta____ kappa____ phi______ frames
    -      108.0000  -94.0000  150.0000 54

#__ type_ start__ end____ width___ exp.time_
 21 omega   37.00   65.00   0.5000   10.0000
omega____ theta____ kappa____ phi______ frames
    -      108.0000  -30.0000   90.0000 56

#__ type_ start__ end____ width___ exp.time_
 22 omega   38.00   85.00   0.5000   10.0000
omega____ theta____ kappa____ phi______ frames
    -      108.0000  -30.0000 -150.0000 94

#__ type_ start__ end____ width___ exp.time_
 23 omega   62.00   99.00   0.5000   10.0000
omega____ theta____ kappa____ phi______ frames
    -      108.0000  -45.0000 -120.0000 74

#__ type_ start__ end____ width___ exp.time_
 24 omega   62.00  115.00   0.5000   10.0000
omega____ theta____ kappa____ phi______ frames
    -      108.0000 -111.0000 -150.0000 106

#__ type_ start__ end____ width___ exp.time_
 25 omega   90.00  156.00   0.5000   10.0000
omega____ theta____ kappa____ phi______ frames
    -      108.0000   45.0000 -180.0000 132

#__ type_ start__ end____ width___ exp.time_
 26 omega   41.00   81.00   0.5000   10.0000
omega____ theta____ kappa____ phi______ frames
    -      108.0000  -45.0000    0.0000 80

#__ type_ start__ end____ width___ exp.time_
 27 omega   41.00   90.00   0.5000   10.0000
omega____ theta____ kappa____ phi______ frames
    -      108.0000  -15.0000  150.0000 98

#__ type_ start__ end____ width___ exp.time_
 28 omega   48.00  111.00   0.5000   10.0000
omega____ theta____ kappa____ phi______ frames
    -      108.0000 -111.0000   30.0000 126

#__ type_ start__ end____ width___ exp.time_
 29 omega  -81.00  -55.00   0.5000    7.5000
omega____ theta____ kappa____ phi______ frames
    -      -33.5000  -57.0000   30.0000 52

#__ type_ start__ end____ width___ exp.time_
 30 omega  -45.00  -17.00   0.5000    7.5000
omega____ theta____ kappa____ phi______ frames
    -      -33.5000  -57.0000   30.0000 56

#__ type_ start__ end____ width___ exp.time_
 31 omega   -3.00   22.00   0.5000    7.5000
omega____ theta____ kappa____ phi______ frames
    -       36.0000   96.0000   22.9385 50

#__ type_ start__ end____ width___ exp.time_
 32 omega    4.00   33.00   0.5000    7.5000
omega____ theta____ kappa____ phi______ frames
    -       36.4734  -99.0000  120.0000 58

#__ type_ start__ end____ width___ exp.time_
 33 omega   52.00   77.00   0.5000    7.5000
omega____ theta____ kappa____ phi______ frames
    -       36.4734  -99.0000  120.0000 50

#__ type_ start__ end____ width___ exp.time_
 34 omega   74.00   99.00   0.5000    7.5000
omega____ theta____ kappa____ phi______ frames
    -       36.4734  178.0000  -60.0000 50

#__ type_ start__ end____ width___ exp.time_
 35 omega    1.00   26.00   0.5000    7.5000
omega____ theta____ kappa____ phi______ frames
    -       40.0000   96.0000 -128.5753 50

#__ type_ start__ end____ width___ exp.time_
 36 omega    8.00   13.00   0.5000    7.5000
omega____ theta____ kappa____ phi______ frames
    -       44.0000   90.0000  169.1242 10
;
_diffrn_measurement_device       'four-circle diffractometer'
_diffrn_measurement_device_type  'Xcalibur, Eos, Gemini'
_diffrn_measurement_method       '\w scans'
_diffrn_orient_matrix_UB_11      -0.0636941000
_diffrn_orient_matrix_UB_12      0.0295853000
_diffrn_orient_matrix_UB_13      -0.1332340000
_diffrn_orient_matrix_UB_21      0.0100387000
_diffrn_orient_matrix_UB_22      -0.1627493000
_diffrn_orient_matrix_UB_23      0.0385284000
_diffrn_orient_matrix_UB_31      -0.2388513000
_diffrn_orient_matrix_UB_32      0.0014828000
_diffrn_orient_matrix_UB_33      0.0361554000
loop_
_diffrn_oxdiff_twin_id
_diffrn_oxdiff_twin_ratio
_diffrn_oxdiff_twin_reflns_isolated
_diffrn_oxdiff_twin_reflns_overlapped
1 0.5766 2994 2333
2 0.4234 2984 2333

_diffrn_oxdiff_twin_integration_method simultaneous
_diffrn_radiation_monochromator  graphite
_diffrn_radiation_probe          x-ray
_diffrn_radiation_type           CuK\a
_diffrn_radiation_wavelength     1.54184
_diffrn_source                   'Enhance (Cu) X-ray Source'
_reflns_Friedel_coverage         0.343
_reflns_Friedel_fraction_full    0.342
_reflns_Friedel_fraction_max     0.342
_reflns_number_gt                5297
_reflns_number_total             5942
_reflns_special_details          
;
 _reflns_Friedel_fraction is defined as the number of unique
 Friedel pairs measured divided by the number that would be
 possible theoretically, ignoring centric projections and
 systematic absences.
;
_reflns_threshold_expression     'I > 2\s(I)'
_computing_cell_refinement       
;
CrysAlisPro, Agilent Technologies,
Version 1.171.37.35 (release 13-08-2014 CrysAlis171 .NET)
(compiled Aug 13 2014,18:06:01)
;
_computing_data_collection       
;
CrysAlisPro, Agilent Technologies,
Version 1.171.37.35 (release 13-08-2014 CrysAlis171 .NET)
(compiled Aug 13 2014,18:06:01)
;
_computing_data_reduction        
;
CrysAlisPro, Agilent Technologies,
Version 1.171.37.35 (release 13-08-2014 CrysAlis171 .NET)
(compiled Aug 13 2014,18:06:01)
;
_computing_molecular_graphics    'Olex2 (Dolomanov et al., 2009)'
_computing_publication_material  'Olex2 (Dolomanov et al., 2009)'
_computing_structure_refinement  'ShelXL (Sheldrick, 2015)'
_computing_structure_solution    'olex2.solve (Bourhis et al., 2015)'
_refine_diff_density_max         0.178
_refine_diff_density_min         -0.228
_refine_diff_density_rms         0.050
_refine_ls_abs_structure_details 
;
 Classical Flack method preferred over Parsons because s.u. lower.
;
_refine_ls_abs_structure_Flack   0.007(16)
_refine_ls_extinction_coef       .
_refine_ls_extinction_method     none
_refine_ls_goodness_of_fit_ref   1.046
_refine_ls_hydrogen_treatment    mixed
_refine_ls_matrix_type           full
_refine_ls_number_parameters     359
_refine_ls_number_reflns         5942
_refine_ls_number_restraints     29
_refine_ls_R_factor_all          0.0522
_refine_ls_R_factor_gt           0.0466
_refine_ls_restrained_S_all      1.048
_refine_ls_shift/su_max          0.000
_refine_ls_shift/su_mean         0.000
_refine_ls_structure_factor_coef Fsqd
_refine_ls_weighting_details     
'w=1/[\s^2^(Fo^2^)+(0.0982P)^2^] where P=(Fo^2^+2Fc^2^)/3'
_refine_ls_weighting_scheme      calc
_refine_ls_wR_factor_gt          0.1286
_refine_ls_wR_factor_ref         0.1324
_refine_special_details          
;
 Refined as a 2-component twin.
;
_olex2_refinement_description    
;
1. Twinned data refinement
 Scales: 0.5856(17)
 0.4144(17)
2. Fixed Uiso
 At 1.2 times of:
  All C(H) groups, All C(H,H) groups
 At 1.5 times of:
  All C(H,H,H) groups
3. Restrained distances
 C23-C25
 1.55 with sigma of 0.02
 C23-C25A
 1.55 with sigma of 0.02
4. Uiso/Uaniso restraints and constraints
Uanis(C25A) \\sim Ueq, Uanis(C25) \\sim Ueq: with sigma of 0.01 and sigma for
terminal atoms of 0.02
Uanis(C24) \\sim Ueq, Uanis(C24A) \\sim Ueq: with sigma of 0.01 and sigma for
terminal atoms of 0.02
Uanis(C25) = Uanis(C25A)
Uanis(C24) = Uanis(C24A)
Uanis(C26) = Uanis(C26A)
5. Others
 Sof(C24A)=Sof(H24D)=Sof(H24E)=Sof(H24F)=Sof(C25A)=Sof(H25D)=Sof(H25E)=
 Sof(H25F)=Sof(C26A)=Sof(H26D)=Sof(H26E)=Sof(H26F)=1-FVAR(1)
 Sof(C24)=Sof(H24A)=Sof(H24B)=Sof(H24C)=Sof(C25)=Sof(H25A)=Sof(H25B)=Sof(H25C)=
 Sof(C26)=Sof(H26A)=Sof(H26B)=Sof(H26C)=FVAR(1)
6.a Secondary CH2 refined with riding coordinates:
 C9(H9A,H9B)
6.b Aromatic/amide H refined with riding coordinates:
 C5(H5), C6(H6), C7(H7), C8(H8), C11(H11), C12(H12), C14(H14), C15(H15)
6.c Idealised Me refined as rotating group:
 C16(H16A,H16B,H16C), C19(H19A,H19B,H19C), C20(H20A,H20B,H20C), C21(H21A,H21B,
 H21C), C24(H24A,H24B,H24C), C24A(H24D,H24E,H24F), C25(H25A,H25B,H25C),
 C25A(H25D,H25E,H25F), C26(H26A,H26B,H26C), C26A(H26D,H26E,H26F)
;
_atom_sites_solution_hydrogens   mixed
_atom_sites_solution_primary     iterative
_atom_sites_solution_secondary   ?
loop_
_atom_site_label
_atom_site_type_symbol
_atom_site_fract_x
_atom_site_fract_y
_atom_site_fract_z
_atom_site_U_iso_or_equiv
_atom_site_adp_type
_atom_site_occupancy
_atom_site_site_symmetry_order
_atom_site_calc_flag
_atom_site_refinement_flags_posn
_atom_site_refinement_flags_adp
_atom_site_refinement_flags_occupancy
_atom_site_disorder_assembly
_atom_site_disorder_group
C1 C 0.5294(7) 0.2410(4) 0.4511(4) 0.0446(9) Uani 1 1 d . . . . .
C2 C 0.7405(7) 0.3139(4) 0.4127(4) 0.0446(9) Uani 1 1 d . . . . .
C3 C 0.8559(7) 0.2366(5) 0.3439(4) 0.0466(9) Uani 1 1 d . . . . .
C4 C 0.7467(7) 0.1208(5) 0.3561(4) 0.0474(9) Uani 1 1 d . . . . .
C5 C 0.8164(9) 0.0360(6) 0.2977(5) 0.0616(12) Uani 1 1 d . . . . .
H5 H 0.7403 -0.0392 0.3034 0.074 Uiso 1 1 calc R . . . .
C6 C 1.0041(11) 0.0659(7) 0.2296(5) 0.0704(15) Uani 1 1 d . . . . .
H6 H 1.0545 0.0095 0.1892 0.084 Uiso 1 1 calc R . . . .
C7 C 1.1188(9) 0.1774(7) 0.2202(5) 0.0687(14) Uani 1 1 d . . . . .
H7 H 1.2463 0.1937 0.1756 0.082 Uiso 1 1 calc R . . . .
C8 C 1.0439(8) 0.2646(5) 0.2771(4) 0.0566(11) Uani 1 1 d . . . . .
H8 H 1.1188 0.3406 0.2705 0.068 Uiso 1 1 calc R . . . .
C9 C 0.8560(8) 0.2962(5) 0.5306(4) 0.0485(9) Uani 1 1 d . . . . .
H9A H 0.9824 0.3487 0.5072 0.058 Uiso 1 1 calc R . . . .
H9B H 0.7614 0.3368 0.5761 0.058 Uiso 1 1 calc R . . . .
C10 C 0.9061(8) 0.1942(5) 0.8159(4) 0.0533(10) Uani 1 1 d . . . . .
C11 C 1.1067(9) 0.2469(7) 0.7966(6) 0.0692(14) Uani 1 1 d . . . . .
H11 H 1.2130 0.2148 0.7553 0.083 Uiso 1 1 calc R . . . .
C12 C 1.1472(10) 0.3466(7) 0.8387(6) 0.0739(15) Uani 1 1 d . . . . .
H12 H 1.2813 0.3819 0.8243 0.089 Uiso 1 1 calc R . . . .
C13 C 0.9943(11) 0.3961(6) 0.9021(5) 0.0717(15) Uani 1 1 d . . . . .
C14 C 0.7975(11) 0.3395(7) 0.9232(6) 0.0735(15) Uani 1 1 d . . . . .
H14 H 0.6929 0.3688 0.9673 0.088 Uiso 1 1 calc R . . . .
C15 C 0.7540(10) 0.2417(6) 0.8808(5) 0.0658(13) Uani 1 1 d . . . . .
H15 H 0.6199 0.2064 0.8956 0.079 Uiso 1 1 calc R . . . .
C16 C 1.0388(17) 0.5099(9) 0.9436(8) 0.100(2) Uani 1 1 d . . . . .
H16A H 1.1720 0.4819 0.9890 0.150 Uiso 1 1 calc GR . . . .
H16B H 0.9245 0.5201 0.9961 0.150 Uiso 1 1 calc GR . . . .
H16C H 1.0483 0.5997 0.8720 0.150 Uiso 1 1 calc GR . . . .
C17 C 0.5735(7) 0.5194(4) 0.2460(4) 0.0454(9) Uani 1 1 d . . . . .
C18 C 0.4190(8) 0.7541(5) 0.0969(4) 0.0536(10) Uani 1 1 d . . . . .
C19 C 0.1883(10) 0.7249(6) 0.1323(6) 0.0723(15) Uani 1 1 d . . . . .
H19A H 0.1680 0.6294 0.1437 0.108 Uiso 1 1 calc GR . . . .
H19B H 0.0946 0.7929 0.0672 0.108 Uiso 1 1 calc GR . . . .
H19C H 0.1559 0.7338 0.2083 0.108 Uiso 1 1 calc GR . . . .
C20 C 0.4859(12) 0.7352(7) -0.0187(5) 0.0758(16) Uani 1 1 d . . . . .
H20A H 0.6335 0.7538 -0.0366 0.114 Uiso 1 1 calc GR . . . .
H20B H 0.3974 0.8011 -0.0876 0.114 Uiso 1 1 calc GR . . . .
H20C H 0.4695 0.6386 -0.0056 0.114 Uiso 1 1 calc GR . . . .
C21 C 0.4601(11) 0.9024(5) 0.0833(6) 0.0718(15) Uani 1 1 d . . . . .
H21A H 0.4263 0.9095 0.1599 0.108 Uiso 1 1 calc GR . . . .
H21B H 0.3714 0.9742 0.0176 0.108 Uiso 1 1 calc GR . . . .
H21C H 0.6085 0.9170 0.0638 0.108 Uiso 1 1 calc GR . . . .
C22 C 0.4376(8) 0.0004(5) 0.4939(4) 0.0518(10) Uani 1 1 d . . . . .
C23 C 0.4501(11) -0.2569(5) 0.5604(5) 0.0667(14) Uani 1 1 d D . . . .
C24 C 0.638(8) -0.357(4) 0.545(4) 0.103(7) Uani 0.43(3) 1 d . U P A 1
H24A H 0.6598 -0.3326 0.4581 0.154 Uiso 0.43(3) 1 calc GR . P A 1
H24B H 0.6041 -0.4551 0.5868 0.154 Uiso 0.43(3) 1 calc GR . P A 1
H24C H 0.7665 -0.3464 0.5803 0.154 Uiso 0.43(3) 1 calc GR . P A 1
C24A C 0.568(6) -0.348(3) 0.504(3) 0.103(7) Uani 0.57(3) 1 d . U P A 2
H24D H 0.5138 -0.3193 0.4212 0.154 Uiso 0.57(3) 1 calc GR . P A 2
H24E H 0.5476 -0.4468 0.5537 0.154 Uiso 0.57(3) 1 calc GR . P A 2
H24F H 0.7185 -0.3352 0.4996 0.154 Uiso 0.57(3) 1 calc GR . P A 2
C25 C 0.237(5) -0.264(6) 0.509(4) 0.104(8) Uani 0.43(3) 1 d D U P A 1
H25A H 0.1373 -0.1867 0.5078 0.157 Uiso 0.43(3) 1 calc GR . P A 1
H25B H 0.1818 -0.3541 0.5615 0.157 Uiso 0.43(3) 1 calc GR . P A 1
H25C H 0.2558 -0.2570 0.4265 0.157 Uiso 0.43(3) 1 calc GR . P A 1
C25A C 0.208(4) -0.258(4) 0.553(3) 0.104(8) Uani 0.57(3) 1 d D U P A 2
H25D H 0.1371 -0.2138 0.6020 0.157 Uiso 0.57(3) 1 calc GR . P A 2
H25E H 0.1725 -0.3556 0.5838 0.157 Uiso 0.57(3) 1 calc GR . P A 2
H25F H 0.1612 -0.2061 0.4678 0.157 Uiso 0.57(3) 1 calc GR . P A 2
C26 C 0.455(9) -0.273(4) 0.695(5) 0.089(6) Uani 0.43(3) 1 d . . P A 1
H26A H 0.5739 -0.2274 0.7052 0.134 Uiso 0.43(3) 1 calc GR . P A 1
H26B H 0.4692 -0.3726 0.7514 0.134 Uiso 0.43(3) 1 calc GR . P A 1
H26C H 0.3233 -0.2276 0.7115 0.134 Uiso 0.43(3) 1 calc GR . P A 1
C26A C 0.520(6) -0.301(3) 0.689(3) 0.089(6) Uani 0.57(3) 1 d . . P A 2
H26D H 0.6714 -0.2933 0.6905 0.134 Uiso 0.57(3) 1 calc GR . P A 2
H26E H 0.4908 -0.3984 0.7388 0.134 Uiso 0.57(3) 1 calc GR . P A 2
H26F H 0.4437 -0.2395 0.7218 0.134 Uiso 0.57(3) 1 calc GR . P A 2
N1 N 0.5556(6) 0.1188(4) 0.4279(4) 0.0480(8) Uani 1 1 d . . . . .
N2 N 0.9199(7) 0.1457(4) 0.6109(3) 0.0532(9) Uani 1 1 d . . . . .
H2 H 1.047(11) 0.114(7) 0.597(6) 0.069(18) Uiso 1 1 d . . . . .
O1 O 0.3776(5) 0.2818(3) 0.4958(3) 0.0564(8) Uani 1 1 d . . . . .
O2 O 0.6124(6) 0.0813(4) 0.7565(4) 0.0716(10) Uani 1 1 d . . . . .
O3 O 0.9659(8) -0.0579(4) 0.8145(4) 0.0791(12) Uani 1 1 d . . . . .
O4 O 0.7069(5) 0.4669(3) 0.3458(3) 0.0490(7) Uani 1 1 d . . . . .
O5 O 0.4863(6) 0.4470(3) 0.2090(3) 0.0580(8) Uani 1 1 d . . . . .
O6 O 0.5635(6) 0.6602(3) 0.2025(3) 0.0541(8) Uani 1 1 d . . . . .
O7 O 0.2867(7) 0.0058(4) 0.5550(5) 0.0849(14) Uani 1 1 d . . . . .
O8 O 0.5208(7) -0.1124(4) 0.4794(3) 0.0652(9) Uani 1 1 d . . . . .
S1 S 0.84174(16) 0.07657(11) 0.75452(10) 0.0553(3) Uani 1 1 d . . . . .

loop_
_atom_site_aniso_label
_atom_site_aniso_U_11
_atom_site_aniso_U_22
_atom_site_aniso_U_33
_atom_site_aniso_U_23
_atom_site_aniso_U_13
_atom_site_aniso_U_12
C1 0.039(2) 0.0402(19) 0.050(2) -0.0167(17) -0.0058(17) 0.0069(16)
C2 0.040(2) 0.0394(19) 0.050(2) -0.0151(16) -0.0053(17) 0.0028(16)
C3 0.044(2) 0.045(2) 0.0416(19) -0.0110(16) -0.0045(17) 0.0042(17)
C4 0.044(2) 0.047(2) 0.044(2) -0.0146(17) -0.0066(17) 0.0061(17)
C5 0.066(3) 0.057(3) 0.064(3) -0.030(2) 0.003(2) 0.001(2)
C6 0.077(4) 0.073(3) 0.062(3) -0.034(3) 0.009(3) 0.009(3)
C7 0.057(3) 0.084(4) 0.056(3) -0.024(3) 0.007(2) 0.004(3)
C8 0.047(3) 0.063(3) 0.050(2) -0.015(2) -0.0027(19) -0.002(2)
C9 0.045(2) 0.046(2) 0.049(2) -0.0171(17) -0.0050(18) 0.0056(17)
C10 0.050(3) 0.055(2) 0.0414(19) -0.0079(18) -0.0055(18) -0.001(2)
C11 0.050(3) 0.079(3) 0.071(3) -0.026(3) 0.000(2) -0.001(3)
C12 0.056(3) 0.078(4) 0.087(4) -0.032(3) -0.010(3) -0.011(3)
C13 0.082(4) 0.068(3) 0.059(3) -0.021(2) -0.011(3) -0.002(3)
C14 0.081(4) 0.073(3) 0.068(3) -0.033(3) 0.006(3) -0.001(3)
C15 0.057(3) 0.071(3) 0.063(3) -0.023(3) 0.005(2) -0.005(2)
C16 0.119(7) 0.090(5) 0.099(5) -0.046(4) -0.009(5) -0.015(4)
C17 0.044(2) 0.0403(19) 0.046(2) -0.0130(17) -0.0073(17) 0.0021(16)
C18 0.059(3) 0.044(2) 0.047(2) -0.0107(18) -0.0121(19) 0.0061(19)
C19 0.056(3) 0.066(3) 0.083(4) -0.023(3) -0.009(3) 0.007(2)
C20 0.096(5) 0.067(3) 0.054(3) -0.016(2) -0.005(3) -0.001(3)
C21 0.086(4) 0.042(2) 0.070(3) -0.010(2) -0.010(3) 0.006(2)
C22 0.048(3) 0.043(2) 0.061(2) -0.0191(19) -0.004(2) 0.0016(18)
C23 0.092(4) 0.040(2) 0.064(3) -0.019(2) 0.001(3) -0.006(2)
C24 0.149(18) 0.053(5) 0.113(15) -0.044(9) 0.012(11) -0.007(9)
C24A 0.149(18) 0.053(5) 0.113(15) -0.044(9) 0.012(11) -0.007(9)
C25 0.111(9) 0.072(5) 0.116(18) -0.021(12) -0.028(10) -0.030(7)
C25A 0.111(9) 0.072(5) 0.116(18) -0.021(12) -0.028(10) -0.030(7)
C26 0.13(2) 0.047(11) 0.072(5) -0.014(7) -0.010(12) 0.023(9)
C26A 0.13(2) 0.047(11) 0.072(5) -0.014(7) -0.010(12) 0.023(9)
N1 0.0413(19) 0.0429(17) 0.057(2) -0.0204(16) 0.0005(16) 0.0025(14)
N2 0.051(2) 0.051(2) 0.0493(19) -0.0164(16) -0.0063(16) 0.0133(17)
O1 0.0434(18) 0.0530(17) 0.074(2) -0.0309(16) 0.0008(15) 0.0057(14)
O2 0.057(2) 0.078(2) 0.075(2) -0.026(2) -0.0008(18) -0.0159(19)
O3 0.096(3) 0.0503(19) 0.068(2) -0.0065(17) -0.014(2) 0.012(2)
O4 0.0507(18) 0.0399(14) 0.0504(15) -0.0137(12) -0.0143(13) 0.0008(12)
O5 0.065(2) 0.0480(16) 0.0592(17) -0.0208(14) -0.0184(15) -0.0018(15)
O6 0.060(2) 0.0417(15) 0.0525(16) -0.0118(13) -0.0152(14) -0.0002(14)
O7 0.061(2) 0.0516(19) 0.130(4) -0.030(2) 0.036(3) -0.0049(17)
O8 0.085(3) 0.0441(16) 0.0661(19) -0.0241(15) 0.0125(18) -0.0091(16)
S1 0.0544(6) 0.0481(5) 0.0501(5) -0.0090(4) -0.0065(5) 0.0007(4)

_geom_special_details            
;
 All esds (except the esd in the dihedral angle between two l.s. planes)
 are estimated using the full covariance matrix.  The cell esds are taken
 into account individually in the estimation of esds in distances, angles
 and torsion angles; correlations between esds in cell parameters are only
 used when they are defined by crystal symmetry.  An approximate (isotropic)
 treatment of cell esds is used for estimating esds involving l.s. planes.
;
loop_
_geom_bond_atom_site_label_1
_geom_bond_atom_site_label_2
_geom_bond_distance
_geom_bond_site_symmetry_2
_geom_bond_publ_flag
C1 C2 1.544(6) . ?
C1 N1 1.400(5) . ?
C1 O1 1.199(5) . ?
C2 C3 1.494(6) . ?
C2 C9 1.535(6) . ?
C2 O4 1.432(5) . ?
C3 C4 1.391(7) . ?
C3 C8 1.379(7) . ?
C4 C5 1.367(7) . ?
C4 N1 1.440(6) . ?
C5 H5 0.9300 . ?
C5 C6 1.385(8) . ?
C6 H6 0.9300 . ?
C6 C7 1.383(9) . ?
C7 H7 0.9300 . ?
C7 C8 1.382(8) . ?
C8 H8 0.9300 . ?
C9 H9A 0.9700 . ?
C9 H9B 0.9700 . ?
C9 N2 1.458(5) . ?
C10 C11 1.392(8) . ?
C10 C15 1.386(7) . ?
C10 S1 1.752(5) . ?
C11 H11 0.9300 . ?
C11 C12 1.374(9) . ?
C12 H12 0.9300 . ?
C12 C13 1.388(10) . ?
C13 C14 1.386(9) . ?
C13 C16 1.512(9) . ?
C14 H14 0.9300 . ?
C14 C15 1.365(9) . ?
C15 H15 0.9300 . ?
C16 H16A 0.9600 . ?
C16 H16B 0.9600 . ?
C16 H16C 0.9600 . ?
C17 O4 1.353(5) . ?
C17 O5 1.200(5) . ?
C17 O6 1.317(5) . ?
C18 C19 1.512(8) . ?
C18 C20 1.510(8) . ?
C18 C21 1.521(7) . ?
C18 O6 1.484(5) . ?
C19 H19A 0.9600 . ?
C19 H19B 0.9600 . ?
C19 H19C 0.9600 . ?
C20 H20A 0.9600 . ?
C20 H20B 0.9600 . ?
C20 H20C 0.9600 . ?
C21 H21A 0.9600 . ?
C21 H21B 0.9600 . ?
C21 H21C 0.9600 . ?
C22 N1 1.407(6) . ?
C22 O7 1.181(6) . ?
C22 O8 1.308(6) . ?
C23 C24 1.55(4) . ?
C23 C24A 1.50(3) . ?
C23 C25 1.51(3) . ?
C23 C25A 1.52(2) . ?
C23 C26 1.54(5) . ?
C23 C26A 1.47(4) . ?
C23 O8 1.493(6) . ?
C24 H24A 0.9600 . ?
C24 H24B 0.9600 . ?
C24 H24C 0.9600 . ?
C24A H24D 0.9600 . ?
C24A H24E 0.9600 . ?
C24A H24F 0.9600 . ?
C25 H25A 0.9600 . ?
C25 H25B 0.9600 . ?
C25 H25C 0.9600 . ?
C25A H25D 0.9600 . ?
C25A H25E 0.9600 . ?
C25A H25F 0.9600 . ?
C26 H26A 0.9600 . ?
C26 H26B 0.9600 . ?
C26 H26C 0.9600 . ?
C26A H26D 0.9600 . ?
C26A H26E 0.9600 . ?
C26A H26F 0.9600 . ?
N2 H2 0.87(7) . ?
N2 S1 1.622(4) . ?
O2 S1 1.431(4) . ?
O3 S1 1.422(4) . ?

loop_
_geom_angle_atom_site_label_1
_geom_angle_atom_site_label_2
_geom_angle_atom_site_label_3
_geom_angle
_geom_angle_site_symmetry_1
_geom_angle_site_symmetry_3
_geom_angle_publ_flag
N1 C1 C2 106.9(3) . . ?
O1 C1 C2 125.0(4) . . ?
O1 C1 N1 128.0(4) . . ?
C3 C2 C1 102.8(3) . . ?
C3 C2 C9 114.6(4) . . ?
C9 C2 C1 108.6(4) . . ?
O4 C2 C1 113.3(3) . . ?
O4 C2 C3 115.9(3) . . ?
O4 C2 C9 101.9(3) . . ?
C4 C3 C2 110.1(4) . . ?
C8 C3 C2 129.3(4) . . ?
C8 C3 C4 120.6(4) . . ?
C3 C4 N1 108.7(4) . . ?
C5 C4 C3 121.3(4) . . ?
C5 C4 N1 129.8(5) . . ?
C4 C5 H5 121.2 . . ?
C4 C5 C6 117.7(5) . . ?
C6 C5 H5 121.2 . . ?
C5 C6 H6 119.1 . . ?
C7 C6 C5 121.8(5) . . ?
C7 C6 H6 119.1 . . ?
C6 C7 H7 120.0 . . ?
C8 C7 C6 120.0(5) . . ?
C8 C7 H7 120.0 . . ?
C3 C8 C7 118.6(5) . . ?
C3 C8 H8 120.7 . . ?
C7 C8 H8 120.7 . . ?
C2 C9 H9A 109.3 . . ?
C2 C9 H9B 109.3 . . ?
H9A C9 H9B 107.9 . . ?
N2 C9 C2 111.7(4) . . ?
N2 C9 H9A 109.3 . . ?
N2 C9 H9B 109.3 . . ?
C11 C10 S1 121.3(4) . . ?
C15 C10 C11 118.3(5) . . ?
C15 C10 S1 120.3(4) . . ?
C10 C11 H11 120.1 . . ?
C12 C11 C10 119.8(5) . . ?
C12 C11 H11 120.1 . . ?
C11 C12 H12 119.0 . . ?
C11 C12 C13 122.1(6) . . ?
C13 C12 H12 119.0 . . ?
C12 C13 C16 121.3(7) . . ?
C14 C13 C12 117.3(6) . . ?
C14 C13 C16 121.4(7) . . ?
C13 C14 H14 119.3 . . ?
C15 C14 C13 121.4(6) . . ?
C15 C14 H14 119.3 . . ?
C10 C15 H15 119.4 . . ?
C14 C15 C10 121.1(6) . . ?
C14 C15 H15 119.4 . . ?
C13 C16 H16A 109.5 . . ?
C13 C16 H16B 109.5 . . ?
C13 C16 H16C 109.5 . . ?
H16A C16 H16B 109.5 . . ?
H16A C16 H16C 109.5 . . ?
H16B C16 H16C 109.5 . . ?
O5 C17 O4 124.6(4) . . ?
O5 C17 O6 129.5(4) . . ?
O6 C17 O4 105.9(3) . . ?
C19 C18 C21 111.1(5) . . ?
C20 C18 C19 112.7(5) . . ?
C20 C18 C21 110.9(5) . . ?
O6 C18 C19 109.8(4) . . ?
O6 C18 C20 110.3(4) . . ?
O6 C18 C21 101.4(4) . . ?
C18 C19 H19A 109.5 . . ?
C18 C19 H19B 109.5 . . ?
C18 C19 H19C 109.5 . . ?
H19A C19 H19B 109.5 . . ?
H19A C19 H19C 109.5 . . ?
H19B C19 H19C 109.5 . . ?
C18 C20 H20A 109.5 . . ?
C18 C20 H20B 109.5 . . ?
C18 C20 H20C 109.5 . . ?
H20A C20 H20B 109.5 . . ?
H20A C20 H20C 109.5 . . ?
H20B C20 H20C 109.5 . . ?
C18 C21 H21A 109.5 . . ?
C18 C21 H21B 109.5 . . ?
C18 C21 H21C 109.5 . . ?
H21A C21 H21B 109.5 . . ?
H21A C21 H21C 109.5 . . ?
H21B C21 H21C 109.5 . . ?
O7 C22 N1 122.9(4) . . ?
O7 C22 O8 126.3(4) . . ?
O8 C22 N1 110.8(4) . . ?
C24A C23 C25A 111.1(16) . . ?
C25 C23 C24 115(2) . . ?
C25 C23 C26 117(3) . . ?
C26 C23 C24 108.2(17) . . ?
C26A C23 C24A 111.7(11) . . ?
C26A C23 C25A 111.2(18) . . ?
C26A C23 O8 109.6(16) . . ?
O8 C23 C24 101.5(15) . . ?
O8 C23 C24A 101.4(11) . . ?
O8 C23 C25 106.7(19) . . ?
O8 C23 C25A 111.5(14) . . ?
O8 C23 C26 107(2) . . ?
C23 C24 H24A 109.5 . . ?
C23 C24 H24B 109.5 . . ?
C23 C24 H24C 109.5 . . ?
H24A C24 H24B 109.5 . . ?
H24A C24 H24C 109.5 . . ?
H24B C24 H24C 109.5 . . ?
C23 C24A H24D 109.5 . . ?
C23 C24A H24E 109.5 . . ?
C23 C24A H24F 109.5 . . ?
H24D C24A H24E 109.5 . . ?
H24D C24A H24F 109.5 . . ?
H24E C24A H24F 109.5 . . ?
C23 C25 H25A 109.5 . . ?
C23 C25 H25B 109.5 . . ?
C23 C25 H25C 109.5 . . ?
H25A C25 H25B 109.5 . . ?
H25A C25 H25C 109.5 . . ?
H25B C25 H25C 109.5 . . ?
C23 C25A H25D 109.5 . . ?
C23 C25A H25E 109.5 . . ?
C23 C25A H25F 109.5 . . ?
H25D C25A H25E 109.5 . . ?
H25D C25A H25F 109.5 . . ?
H25E C25A H25F 109.5 . . ?
C23 C26 H26A 109.5 . . ?
C23 C26 H26B 109.5 . . ?
C23 C26 H26C 109.5 . . ?
H26A C26 H26B 109.5 . . ?
H26A C26 H26C 109.5 . . ?
H26B C26 H26C 109.5 . . ?
C23 C26A H26D 109.5 . . ?
C23 C26A H26E 109.5 . . ?
C23 C26A H26F 109.5 . . ?
H26D C26A H26E 109.5 . . ?
H26D C26A H26F 109.5 . . ?
H26E C26A H26F 109.5 . . ?
C1 N1 C4 110.2(3) . . ?
C1 N1 C22 121.2(4) . . ?
C22 N1 C4 126.9(4) . . ?
C9 N2 H2 115(4) . . ?
C9 N2 S1 119.7(3) . . ?
S1 N2 H2 116(4) . . ?
C17 O4 C2 116.9(3) . . ?
C17 O6 C18 120.9(4) . . ?
C22 O8 C23 120.0(4) . . ?
N2 S1 C10 105.8(2) . . ?
O2 S1 C10 106.0(2) . . ?
O2 S1 N2 108.7(2) . . ?
O3 S1 C10 110.1(3) . . ?
O3 S1 N2 106.2(2) . . ?
O3 S1 O2 119.3(3) . . ?

loop_
_geom_hbond_atom_site_label_D
_geom_hbond_atom_site_label_H
_geom_hbond_atom_site_label_A
_geom_hbond_distance_DH
_geom_hbond_distance_HA
_geom_hbond_distance_DA
_geom_hbond_angle_DHA
_geom_hbond_site_symmetry_A
N2 H2 O7 0.87(7) 1.96(7) 2.801(6) 164(6) 1_655

loop_
_geom_torsion_atom_site_label_1
_geom_torsion_atom_site_label_2
_geom_torsion_atom_site_label_3
_geom_torsion_atom_site_label_4
_geom_torsion
_geom_torsion_site_symmetry_1
_geom_torsion_site_symmetry_2
_geom_torsion_site_symmetry_3
_geom_torsion_site_symmetry_4
_geom_torsion_publ_flag
C1 C2 C3 C4 -8.1(4) . . . . ?
C1 C2 C3 C8 172.8(4) . . . . ?
C1 C2 C9 N2 63.9(5) . . . . ?
C1 C2 O4 C17 -52.2(5) . . . . ?
C2 C1 N1 C4 -11.1(5) . . . . ?
C2 C1 N1 C22 154.7(4) . . . . ?
C2 C3 C4 C5 177.6(4) . . . . ?
C2 C3 C4 N1 1.9(5) . . . . ?
C2 C3 C8 C7 -179.5(5) . . . . ?
C2 C9 N2 S1 -124.3(4) . . . . ?
C3 C2 C9 N2 -50.3(5) . . . . ?
C3 C2 O4 C17 66.3(5) . . . . ?
C3 C4 C5 C6 2.4(8) . . . . ?
C3 C4 N1 C1 6.1(5) . . . . ?
C3 C4 N1 C22 -158.7(4) . . . . ?
C4 C3 C8 C7 1.5(7) . . . . ?
C4 C5 C6 C7 0.0(9) . . . . ?
C5 C4 N1 C1 -169.2(5) . . . . ?
C5 C4 N1 C22 26.0(8) . . . . ?
C5 C6 C7 C8 -1.6(9) . . . . ?
C6 C7 C8 C3 0.8(8) . . . . ?
C8 C3 C4 C5 -3.2(7) . . . . ?
C8 C3 C4 N1 -179.0(4) . . . . ?
C9 C2 C3 C4 109.5(4) . . . . ?
C9 C2 C3 C8 -69.6(6) . . . . ?
C9 C2 O4 C17 -168.6(4) . . . . ?
C9 N2 S1 C10 -50.4(4) . . . . ?
C9 N2 S1 O2 63.1(4) . . . . ?
C9 N2 S1 O3 -167.3(4) . . . . ?
C10 C11 C12 C13 0.8(9) . . . . ?
C11 C10 C15 C14 1.0(8) . . . . ?
C11 C10 S1 N2 -46.6(5) . . . . ?
C11 C10 S1 O2 -161.9(4) . . . . ?
C11 C10 S1 O3 67.8(5) . . . . ?
C11 C12 C13 C14 0.8(9) . . . . ?
C11 C12 C13 C16 -177.7(6) . . . . ?
C12 C13 C14 C15 -1.6(9) . . . . ?
C13 C14 C15 C10 0.7(9) . . . . ?
C15 C10 C11 C12 -1.8(8) . . . . ?
C15 C10 S1 N2 130.7(4) . . . . ?
C15 C10 S1 O2 15.4(5) . . . . ?
C15 C10 S1 O3 -114.9(4) . . . . ?
C16 C13 C14 C15 177.0(6) . . . . ?
C19 C18 O6 C17 61.4(6) . . . . ?
C20 C18 O6 C17 -63.5(6) . . . . ?
C21 C18 O6 C17 178.9(4) . . . . ?
C24 C23 O8 C22 -160.6(17) . . . . ?
C24A C23 O8 C22 174.7(14) . . . . ?
C25 C23 O8 C22 79(2) . . . . ?
C25A C23 O8 C22 56.4(15) . . . . ?
C26 C23 O8 C22 -47.5(18) . . . . ?
C26A C23 O8 C22 -67.1(14) . . . . ?
N1 C1 C2 C3 11.5(4) . . . . ?
N1 C1 C2 C9 -110.3(4) . . . . ?
N1 C1 C2 O4 137.3(4) . . . . ?
N1 C4 C5 C6 177.2(5) . . . . ?
N1 C22 O8 C23 167.8(4) . . . . ?
O1 C1 C2 C3 -170.7(4) . . . . ?
O1 C1 C2 C9 67.6(5) . . . . ?
O1 C1 C2 O4 -44.8(6) . . . . ?
O1 C1 N1 C4 171.1(4) . . . . ?
O1 C1 N1 C22 -23.1(7) . . . . ?
O4 C2 C3 C4 -132.2(4) . . . . ?
O4 C2 C3 C8 48.7(6) . . . . ?
O4 C2 C9 N2 -176.3(4) . . . . ?
O4 C17 O6 C18 -175.9(4) . . . . ?
O5 C17 O4 C2 -1.6(6) . . . . ?
O5 C17 O6 C18 4.0(8) . . . . ?
O6 C17 O4 C2 178.4(4) . . . . ?
O7 C22 N1 C1 13.6(8) . . . . ?
O7 C22 N1 C4 176.8(5) . . . . ?
O7 C22 O8 C23 -10.9(9) . . . . ?
O8 C22 N1 C1 -165.2(4) . . . . ?
O8 C22 N1 C4 -1.9(7) . . . . ?
S1 C10 C11 C12 175.6(5) . . . . ?
S1 C10 C15 C14 -176.3(4) . . . . ?

_iucr_refine_instructions_details 
;

    ly20070a_twin1_hklf4.res created by SHELXL-2014/7

TITL ly20070a_twin1_hklf4 in P1 #1
REM reset to P1 #1
CELL 1.54184 6.258569 10.360009 11.901307 64.5608 87.812 84.1596
ZERR 1 0.000154 0.000597 0.000627 0.0054 0.0032 0.0033
LATT -1
SFAC C H N O S
UNIT 26 32 2 8 1
EQIV $1 1+X,+Y,+Z
DFIX 1.55 C23 C25
DFIX 1.55 C23 C25A
ISOR 0.01 0.02 C25A C25
ISOR 0.01 0.02 C24 C24A
EADP C25 C25A
EADP C24 C24A
EADP C26 C26A
 
L.S. 14 0 0
PLAN  20
SIZE 0.12 0.15 0.19
MPLA C1 C2 C3 C4 C5 C6 C7 C8 O1 N1
MPLA C10 C11 C12 C13 C14 C15
HTAB N2 O7_$1
BOND $h
conf
fmap 2
acta
MERG 0
OMIT 4 0 -3
OMIT -1 -9 -5
REM <olex2.extras>
REM <HklSrc "%.\\ly20070a_twin1_hklf5.hkl">
REM </olex2.extras>
 
WGHT    0.098200
BASF   0.41436
FVAR      13.05143   0.43075
C1    1    0.529448    0.240994    0.451089    11.00000    0.03935    0.04015 =
         0.04970   -0.01670   -0.00577    0.00686
C2    1    0.740521    0.313856    0.412652    11.00000    0.03959    0.03938 =
         0.04963   -0.01505   -0.00534    0.00277
C3    1    0.855883    0.236588    0.343898    11.00000    0.04356    0.04518 =
         0.04161   -0.01102   -0.00446    0.00417
C4    1    0.746742    0.120819    0.356078    11.00000    0.04416    0.04694 =
         0.04409   -0.01457   -0.00663    0.00606
C5    1    0.816382    0.036008    0.297661    11.00000    0.06612    0.05709 =
         0.06424   -0.02995    0.00263    0.00069
AFIX  43
H5    2    0.740320   -0.039156    0.303402    11.00000   -1.20000
AFIX   0
C6    1    1.004140    0.065911    0.229632    11.00000    0.07659    0.07279 =
         0.06249   -0.03379    0.00880    0.00877
AFIX  43
H6    2    1.054474    0.009503    0.189195    11.00000   -1.20000
AFIX   0
C7    1    1.118799    0.177405    0.220214    11.00000    0.05702    0.08439 =
         0.05553   -0.02408    0.00681    0.00383
AFIX  43
H7    2    1.246258    0.193681    0.175593    11.00000   -1.20000
AFIX   0
C8    1    1.043932    0.264618    0.277123    11.00000    0.04705    0.06334 =
         0.04986   -0.01547   -0.00268   -0.00246
AFIX  43
H8    2    1.118824    0.340617    0.270515    11.00000   -1.20000
AFIX   0
C9    1    0.855991    0.296179    0.530578    11.00000    0.04545    0.04614 =
         0.04865   -0.01709   -0.00502    0.00559
AFIX  23
H9A   2    0.982425    0.348750    0.507185    11.00000   -1.20000
H9B   2    0.761441    0.336760    0.576094    11.00000   -1.20000
AFIX   0
C10   1    0.906129    0.194203    0.815878    11.00000    0.04979    0.05494 =
         0.04143   -0.00789   -0.00551   -0.00099
C11   1    1.106727    0.246928    0.796599    11.00000    0.04972    0.07907 =
         0.07106   -0.02595   -0.00022   -0.00052
AFIX  43
H11   2    1.213047    0.214821    0.755338    11.00000   -1.20000
AFIX   0
C12   1    1.147228    0.346566    0.838710    11.00000    0.05562    0.07760 =
         0.08716   -0.03210   -0.01047   -0.01149
AFIX  43
H12   2    1.281295    0.381883    0.824295    11.00000   -1.20000
AFIX   0
C13   1    0.994284    0.396142    0.902089    11.00000    0.08209    0.06773 =
         0.05890   -0.02125   -0.01100   -0.00191
C14   1    0.797500    0.339549    0.923234    11.00000    0.08100    0.07293 =
         0.06767   -0.03306    0.00586   -0.00077
AFIX  43
H14   2    0.692925    0.368824    0.967265    11.00000   -1.20000
AFIX   0
C15   1    0.753966    0.241716    0.880769    11.00000    0.05739    0.07075 =
         0.06271   -0.02296    0.00547   -0.00479
AFIX  43
H15   2    0.619918    0.206351    0.895639    11.00000   -1.20000
AFIX   0
C16   1    1.038847    0.509858    0.943594    11.00000    0.11915    0.08966 =
         0.09882   -0.04634   -0.00942   -0.01522
AFIX 137
H16A  2    1.172032    0.481934    0.989006    11.00000   -1.50000
H16B  2    0.924510    0.520138    0.996112    11.00000   -1.50000
H16C  2    1.048286    0.599690    0.872011    11.00000   -1.50000
AFIX   0
C17   1    0.573508    0.519383    0.246003    11.00000    0.04360    0.04030 =
         0.04582   -0.01296   -0.00729    0.00210
C18   1    0.418978    0.754141    0.096926    11.00000    0.05912    0.04371 =
         0.04731   -0.01070   -0.01210    0.00612
C19   1    0.188340    0.724901    0.132252    11.00000    0.05602    0.06649 =
         0.08298   -0.02319   -0.00924    0.00713
AFIX 137
H19A  2    0.168021    0.629428    0.143696    11.00000   -1.50000
H19B  2    0.094605    0.792924    0.067234    11.00000   -1.50000
H19C  2    0.155932    0.733784    0.208260    11.00000   -1.50000
AFIX   0
C20   1    0.485926    0.735193   -0.018745    11.00000    0.09593    0.06688 =
         0.05354   -0.01637   -0.00474   -0.00066
AFIX 137
H20A  2    0.633498    0.753848   -0.036611    11.00000   -1.50000
H20B  2    0.397376    0.801089   -0.087587    11.00000   -1.50000
H20C  2    0.469464    0.638598   -0.005569    11.00000   -1.50000
AFIX   0
C21   1    0.460086    0.902397    0.083291    11.00000    0.08597    0.04233 =
         0.07002   -0.00972   -0.01011    0.00596
AFIX 137
H21A  2    0.426272    0.909546    0.159898    11.00000   -1.50000
H21B  2    0.371432    0.974156    0.017601    11.00000   -1.50000
H21C  2    0.608494    0.917036    0.063770    11.00000   -1.50000
AFIX   0
C22   1    0.437565    0.000432    0.493939    11.00000    0.04775    0.04283 =
         0.06065   -0.01908   -0.00403    0.00162
C23   1    0.450073   -0.256897    0.560370    11.00000    0.09226    0.03995 =
         0.06411   -0.01884    0.00145   -0.00568
PART 1
C24   1    0.637968   -0.357309    0.544900    21.00000    0.14910    0.05255 =
         0.11330   -0.04359    0.01202   -0.00748
AFIX 137
H24A  2    0.659824   -0.332629    0.458057    21.00000   -1.50000
H24B  2    0.604111   -0.455104    0.586772    21.00000   -1.50000
H24C  2    0.766453   -0.346444    0.580280    21.00000   -1.50000
AFIX   0
PART 0
PART 2
C24A  1    0.568121   -0.347728    0.503620   -21.00000    0.14910    0.05255 =
         0.11330   -0.04359    0.01202   -0.00748
AFIX 137
H24D  2    0.513761   -0.319252    0.421191   -21.00000   -1.50000
H24E  2    0.547552   -0.446844    0.553735   -21.00000   -1.50000
H24F  2    0.718536   -0.335169    0.499646   -21.00000   -1.50000
AFIX   0
PART 0
PART 1
C25   1    0.236837   -0.264359    0.509415    21.00000    0.11114    0.07241 =
         0.11625   -0.02065   -0.02846   -0.03019
AFIX 137
H25A  2    0.137279   -0.186705    0.507821    21.00000   -1.50000
H25B  2    0.181776   -0.354131    0.561501    21.00000   -1.50000
H25C  2    0.255821   -0.256989    0.426513    21.00000   -1.50000
AFIX   0
PART 0
PART 2
C25A  1    0.207775   -0.258215    0.552777   -21.00000    0.11114    0.07241 =
         0.11625   -0.02065   -0.02846   -0.03019
AFIX 137
H25D  2    0.137061   -0.213813    0.602037   -21.00000   -1.50000
H25E  2    0.172477   -0.355567    0.583762   -21.00000   -1.50000
H25F  2    0.161195   -0.206095    0.467752   -21.00000   -1.50000
AFIX   0
PART 0
PART 1
C26   1    0.454532   -0.272609    0.694747    21.00000    0.13065    0.04710 =
         0.07213   -0.01378   -0.00988    0.02255
AFIX 137
H26A  2    0.573923   -0.227426    0.705244    21.00000   -1.50000
H26B  2    0.469167   -0.372618    0.751375    21.00000   -1.50000
H26C  2    0.323290   -0.227593    0.711529    21.00000   -1.50000
AFIX   0
PART 0
PART 2
C26A  1    0.520047   -0.300835    0.689009   -21.00000    0.13065    0.04710 =
         0.07213   -0.01378   -0.00988    0.02255
AFIX 137
H26D  2    0.671439   -0.293326    0.690506   -21.00000   -1.50000
H26E  2    0.490769   -0.398414    0.738840   -21.00000   -1.50000
H26F  2    0.443694   -0.239498    0.721810   -21.00000   -1.50000
AFIX   0
PART 0
N1    3    0.555589    0.118760    0.427896    11.00000    0.04127    0.04293 =
         0.05706   -0.02035    0.00053    0.00255
N2    3    0.919948    0.145692    0.610875    11.00000    0.05052    0.05075 =
         0.04929   -0.01636   -0.00628    0.01334
H2    2    1.047017    0.113863    0.596616    11.00000    0.06941
O1    4    0.377623    0.281841    0.495820    11.00000    0.04344    0.05300 =
         0.07431   -0.03093    0.00080    0.00570
O2    4    0.612448    0.081285    0.756471    11.00000    0.05689    0.07803 =
         0.07538   -0.02643   -0.00077   -0.01592
O3    4    0.965892   -0.057894    0.814491    11.00000    0.09602    0.05034 =
         0.06804   -0.00653   -0.01399    0.01159
O4    4    0.706877    0.466862    0.345803    11.00000    0.05073    0.03988 =
         0.05038   -0.01369   -0.01432    0.00083
O5    4    0.486341    0.447023    0.208970    11.00000    0.06519    0.04802 =
         0.05922   -0.02078   -0.01836   -0.00182
O6    4    0.563489    0.660187    0.202487    11.00000    0.05966    0.04168 =
         0.05251   -0.01180   -0.01517   -0.00025
O7    4    0.286740    0.005760    0.555037    11.00000    0.06054    0.05159 =
         0.13042   -0.03029    0.03574   -0.00493
O8    4    0.520803   -0.112406    0.479449    11.00000    0.08547    0.04408 =
         0.06614   -0.02412    0.01253   -0.00910
S1    5    0.841740    0.076569    0.754520    11.00000    0.05445    0.04813 =
         0.05009   -0.00905   -0.00650    0.00068
HKLF 5
 
REM  ly20070a_twin1_hklf4 in P1 #1
REM R1 =  0.0466 for    5297 Fo > 4sig(Fo)  and  0.0522 for all    5942 data
REM    359 parameters refined using     29 restraints
 
END  
     
WGHT      0.0982      0.0000 

REM Highest difference peak  0.178,  deepest hole -0.228,  1-sigma level  0.050
Q1    1   0.1984 -0.2931  0.5544  11.00000  0.05    0.17
Q2    1   0.7950  0.2701  0.3758  11.00000  0.05    0.17
Q3    1   0.7453  0.1155  0.2881  11.00000  0.05    0.16
Q4    1   0.4466 -0.3188  0.4749  11.00000  0.05    0.15
Q5    1   0.7701  0.2364  0.9608  11.00000  0.05    0.15
Q6    1   0.7905  0.2553  1.0420  11.00000  0.05    0.15
Q7    1   0.1700 -0.3671  0.5024  11.00000  0.05    0.14
Q8    1   0.9569 -0.0281  0.1718  11.00000  0.05    0.14
Q9    1   0.7929  0.2247  0.3224  11.00000  0.05    0.14
Q10   1   0.8107 -0.2134  0.2613  11.00000  0.05    0.14
Q11   1   0.8018  0.1134  0.1704  11.00000  0.05    0.14
Q12   1   0.2319 -0.5013  0.6206  11.00000  0.05    0.14
Q13   1   0.8910  0.1779  1.0343  11.00000  0.05    0.14
Q14   1   0.7620  0.0624  0.2215  11.00000  0.05    0.13
Q15   1   0.4514  0.9375 -0.0293  11.00000  0.05    0.13
Q16   1   0.8444  0.1747  0.7543  11.00000  0.05    0.13
Q17   1   0.8253  0.5076  0.3853  11.00000  0.05    0.13
Q18   1   0.8583 -0.0964  0.2749  11.00000  0.05    0.13
Q19   1   0.5040 -0.1586  0.4715  11.00000  0.05    0.13
Q20   1   1.1415  0.4210  0.5488  11.00000  0.05    0.13

  REM The information below was added by Olex2.
  REM
  REM R1 = 0.0466 for 5297 Fo > 4sig(Fo) and 0.0522 for all 5945 data
  REM n/a parameters refined using n/a restraints
  REM Highest difference peak 0.18, deepest hole -0.23
  REM Mean Shift 0, Max Shift 0.000.

  REM +++ Tabular Listing of Refinement Information +++
  REM R1_all = 0.0522
  REM R1_gt = 0.0466
  REM wR_ref = 0.1324
  REM GOOF = 1.046
  REM Shift_max = 0.000
  REM Shift_mean = 0
  REM Reflections_all = 5945
  REM Reflections_gt = 5297
  REM Parameters = n/a
  REM Hole = -0.23
  REM Peak = 0.18
  REM Flack = 0.03(14)

  
;
_olex2_submission_special_instructions 'No special instructions were received'
loop_
_twin_individual_id
_twin_individual_mass_fraction_refined
1 0.5856(17)
2 0.4144(17)
